# Supplementary material for: Embryonic vitamin D deficiency programs hematopoietic stem cells to induce type 2 diabetes
Source: Nat Commun. 2023 Jun 13;14:3278. doi: 10.1038/s41467-023-38849-z (PMC10264405; doi:10.1038/s41467-023-38849-z)
Supplement: Supplementary file 3 — Source Data [file 41467_2023_38849_MOESM3_ESM.xlsx]

## Sheet: Fig 1
Figure 1 a,b
Glucose Tolerance Test									Insulin Tolerance Test
A									B
id	donor	weight	10% glucose	glu0	glu30	glu60	glu120	AUC	weight	insulin	glu0	glu30	% decrease	glu60	% decrease	glu120	% decrease
m0	-	27.9	279	109	180	122	114	15945	27.9	209.25	92	63	68.4783	45	48.913	51	55.4348
m1	-	26.5	265	109	172	136	125	16665	26.5	198.75	98	65	66.3265	51	52.0408	73	74.4898
m3	-	27.8	278	115	179	136	135	17265	27.8	208.5	92	73	79.3478	61	66.3043	91	98.913
m4	-	23.1	231	137	183	124	142	17385	23.1	173.25	100	82	82	68	68	74	74
m6	-	25.5	255	146	175	143	141	18105	25.5	191.25	98	76	77.551	49	50	62	63.2653
m13	-	23.6	236	111	173	130	119	16275	23.6	177	103	81	78.6408	45	43.6893	51	49.5146
m14	-	23.5	235	102	259	136	129	19290	23.5	176.25	107	88	82.243	61	57.0093	77	71.9626
f4	-	19.6	196	112	227	145	102	18075	19.6	147	94	73	77.6596	45	47.8723	61	64.8936
f6	-	20.6	206	127	251	147	125	19800	20.6	154.5	98	91	92.8571	55	56.1224	72	73.4694
m0	-	20.9	209	117	180	138	137	17475	20.9	156.75	94	75	79.7872	63	67.0213	93	98.9362
m1	-	18.8	188	139	184	126	144	17595	17.5	131.25	102	84	82.3529	70	68.6275	76	74.5098
m2	-	19.2	192	113	174	132	121	16485	17.8	133.5	105	83	79.0476	48	45.7143	53	50.4762
m3	-	19.1	191	104	259	138	131	19470	17.7	132.75	109	90	82.5688	63	57.7982	79	72.4771
m4	-	16.5	165	129	251	149	127	19980	15.6	117	100	93	93	57	57	74	74
f1		25.842	258.42	134.3	237.98	168.32	166.7	21729.3	25.4092	190.569	97.04	66.26	68.2811	46.82	48.2481	95.42	98.3306
f2		21.659	216.59	169.94	244.46	148.88	178.04	21923.7	21.1134	158.351	110	80.84	73.4909	58.16	52.8727	67.88	61.7091
f3		23.795	237.95	184.52	231.5	179.66	176.42	23090.1	23.307	174.803	106.76	71.12	66.6167	58	54.3275	88.44	82.84
f4		20.146	201.46	101.9	221.78	110	87.32	15751.5	19.5596	146.697	90.2	57.53	63.7805	40.7	45.122	59.61	66.0865
	Mean	22.4468		125.592	210.151	139.381	133.36	18461.4	22.055		99.7778	77.375	77.4461	54.7044	54.8157	72.1306	72.5171
	SD			23.1771	34.7461	16.2822	23.3464	2170.29			6.08571	10.2504	8.38195	8.70367	8.14368	14.046	14.9306
	SE			5.46289	8.18974	3.83776	5.5028	511.542			1.43442	2.41605	1.97564	2.05147	1.91948	3.31068	3.51918
id	donor	weight	10% glucose	glu0	glu30	glu60	glu120	AUC	weight	insulin	glu0	glu30		glu60		glu120
m2	+	27.6	276	105	138	122	106	14385	27.6	207	80	50	62.5	40	50	50	62.5
m7	+	24	240	108	142	116	90	13800	24	180	80	54	67.5	29	36.25	42	52.5
m8	+	23	230	78.5	152	102	76	12607.5	23	172.5	81	46	56.7901	42	51.8519	49	60.4938
m9	+	25.6	256	107	138	118	108	14295	25.6	192	81	56	69.1358	47	58.0247	46	56.7901
m10	+	24.5	245	97	149	124	101	14535	24.5	183.75	79	64	81.0127	39	49.3671	46	58.2278
m11	+	23.1	231	101	144	106	102	13665	23.1	173.25	76	42	55.2632	42	55.2632	57	75
m12	+	21.2	212	85	167	106	102	14115	21.2	159	92	51	55.4348	33	35.8696	40	43.4783
f1	+	27.2	272	100	185	112	94	14910	27.2	204	69	42	60.8696	29	42.029	39	56.5217
f2	+	18.8	188	76	188	96	82	13560	18.8	141	71	59	83.0986	34	47.8873	38	53.5211
f3	+	21.4	214	95	169	100	86	13575	21.4	160.5	80	47	58.75	30	37.5	39	48.75
m6	+	18.7	187	81	153	104	78	12825	17.4	130.5	83	49	59.0361	45	54.2169	52	62.6506
m7	+	20	200	99	151	126	103	14775	18.5	138.75	81	66	81.4815	42	51.8519	49	60.4938
m8	+	18.8	188	103	146	108	104	13905	17.5	131.25	78	45	57.6923	45	57.6923	59	75.641
m9	+	17.1	171	87	168	108	104	14325	16	120	94	53	56.383	36	38.2979	43	45.7447
m10	+	17.2	172	97	170	102	88	13785	16.2	121.5	82	50	60.9756	33	40.2439	42	51.2195
f7	+	22.905	229.05	105.14	189.38	148.88	111.62	17306.7	22.393	167.947	89.21	50	56.0475	40	44.838	56.54	63.3785
f8	+	21.659	216.59	111.62	181.28	119.72	113.24	15897.3	21.1134	158.351	86.24	52.58	60.9694	32.58	37.7783	67.43	78.1888
f9	+	19.968	199.68	85.7	218.54	119.72	113.24	16626.3	19.3768	145.326	102.08	61.49	60.2371	43.67	42.7802	50.6	49.569
f10	+	25.308	253.08	110	247.7	129.44	100.28	17914.2	24.8608	186.456	79.31	52.58	66.2968	29.71	37.4606	49.61	62.552
f11	+	22.46	224.6	122.96	178.04	135.92	93.8	16116	21.936	164.52	90.2	64.46	71.4634	26.71	29.612	52.58	58.2927
	Mean	22.025		97.746	168.747	115.184	97.809	14646.1	Mean		82.702	52.8394	64.0469	37.2039	44.9407	48.6533	58.7757
	SD			12.3048	28.0896	13.4025	11.328	1429.95	SD		7.77577	7.16927	8.94079	6.35347	8.30516	8.00037	9.50766
	SE			2.75143	6.28103	2.99688	2.53301	319.745	SE		1.73871	1.6031	1.99922	1.42068	1.85709	1.78894	2.12598
	t-test			3.82686e-05	0.000254909	1.40764e-05	5.62656e-07	1.68994e-07	t-test		7.83121e-09	2.57552e-10	3.21109e-05	1.5941e-08	0.000729715	1.30348e-07	0.00157408
Figure 1c,d
c57 primary transplant 6 months after transplant glucose tolerance test
Glucose Tolerance Test						Insulin Tolerance Test
A						B
id	donor	weight	10% glucose	glu0	glu30	glu60	glu120	AUC	weight	insulin	ins0	ins30	% decrease	ins60	% decrease	ins120	% decrease
m0	-	27.5	275	153	235	180	179	22815	27.5	206.25	123	98	79.6748	61	49.5935	81	65.8537
m1	-	28.2	282	182	240	165	188	22995	26.4	198	133	74	55.6391	70	52.6316	99	74.4361
m2	-	28.7	287	148	227	173	158	21555	26.8	201	137	72	52.5547	63	45.9854	69	50.365
m3	-	28.6	286	136	339	180	171	25440	26.7	200.25	142	82	57.7465	61	42.9577	67	47.1831
m4	-	25	250	169	328	195	166	26130	26.8	201	131	86	65.6489	74	56.4885	97	74.0458
f4	-	27.775	290.75	143.13	242.35	175.8	174.59	22566.2	29.675	207.562	106.83	76.58	71.684	51.81	48.4976	56.01	52.4291
f6	-	28.398	299.22	128.22	248.4	157.65	125.48	20233.9	28.344	197.58	118.93	77.54	65.198	42.7	35.9035	77.79	65.4082
m0	-	28.843	305.27	137.08	232.67	167.33	149.18	21041.5	28.828	201.21	123.77	65.12	52.6137	64.23	51.8946	41.49	33.5219
m1	-	28.754	304.06	122.56	368.19	175.8	164.91	25742.4	28.707	200.302	129.82	77.22	59.4824	61.81	47.6121	59.07	45.5015
m2	-	25.55	260.5	122.49	354.88	193.95	158.86	25977.3	28.828	201.21	116.51	62.06	53.2658	47.54	40.8034	75.37	64.6897
m3	-	25.2725	248.775	148.613	215.935	170.78	169.959	21491.1	25.2725	192.331	123.983	83.458	67.3141	73.081	58.9444	89.501	72.1881
m4	-	25.9998	254.522	172.422	220.04	158.465	177.348	21638.9	24.1296	185.558	132.193	83.754	63.3574	80.47	60.8731	104.279	78.8839
f1	-	26.5193	258.627	144.508	209.367	165.033	152.718	20456.7	24.5452	188.021	135.477	82.112	60.6095	74.723	55.1555	79.649	58.7915
f2	-	26.4154	257.806	134.656	301.319	170.78	163.391	23646.2	24.4413	187.405	139.582	90.322	64.7089	73.081	52.357	78.007	55.8861
f3	-	22.675	228.25	161.749	292.288	183.095	159.286	24212.7	24.5452	188.021	130.551	93.606	71.7007	83.754	64.1542	102.637	78.6183
f4	-	25.3764	249.596	152.39	247.79	169.631	164.54	22289.1	26.3	188.267	132.357	90.6504	68.4892	77.0218	58.1924	90.8146	68.6133
		26.8486		147.239	268.889	173.832	163.891	23014.4	26.7385		128.5	80.9014	63.1055	66.2013	51.3778	79.2261	61.651
	Mean			17.4819	53.3017	10.8171	14.3677	1981.93	1.79921	7.14438	9.18301	9.85002	7.76413	11.7374	7.64717	17.828	13.2103
	SD			4.37048	13.3254	2.70427	3.59193	495.483	0.449802	1.78609	2.29575	2.4625	1.94103	2.93435	1.91179	4.457	3.30257
	SE
m6		28	280	106	200	136	102	16770	26.3	197.25	108	64	59.2593	59	54.6296	69	63.8889
m7	+	29.8	298	129	197	165	135	19320	27.8	208.5	106	54	50.9434	55	51.8868	65	61.3208
m8	+	28.2	282	135	191	141	136	18180	27.4	205.5	102	59	57.8431	49	48.0392	68	66.6667
m9	+	27.9	279	114	220	141	136	18735	27.4	205.5	123	69	56.0976	47	38.2114	57	46.3415
m10	+	28	280	127	222	133	115	18000	27.6	207	107	65	60.7477	43	40.1869	66	61.6822
m6	+	28.22	296.8	86.26	200	122.56	81.42	15251.7	28.223	196.672	88.68	35.44	39.9639	29.39	33.1416	55.69	62.7988
m7	+	29.822	318.58	114.09	196.37	157.65	121.35	18337.2	30.038	210.285	86.26	33.34	38.6506	24.55	28.4605	40.85	47.3568
m8	+	28.398	299.22	121.35	189.11	128.61	92.56	16057.8	29.554	206.655	81.42	49.39	60.6608	29.39	36.0968	36.58	44.9275
m9	+	28.131	295.59	95.94	224.2	128.61	93.56	16759.3	29.554	206.655	106.83	41.49	38.8374	35	32.7623	51.17	47.8985
m10	+	28.22	296.8	111.67	226.62	118.93	97.15	16740	29.796	208.47	107.47	56.65	52.7124	33	30.7062	49.96	46.4874
f7	+	28.22	252.88	110.026	187.2	134.656	106.742	16528.2	26.707	184.942	111.668	45.544	40.7852	31.439	28.154	66.069	59.1656
f8	+	29.822	267.658	128.909	184.737	158.465	133.835	18621.7	28.042	194.178	110.026	67.334	61.1983	48.155	43.7669	72.785	66.1525
f9	+	28.398	254.522	133.835	179.811	138.761	134.656	17685.8	27.686	191.715	106.742	71.439	66.9268	31.439	29.4533	53.458	50.0815
f10	+	28.131	252.059	116.594	203.62	138.761	134.656	18141.4	27.686	191.715	123.983	49.649	40.045	61.587	49.6737	76.217	61.4738
f11	+	28.22	252.88	127.267	205.262	132.193	117.415	17538	27.864	192.947	110.847	56.365	50.8494	58.303	52.5977	65.396	58.9966
	Mean			117.129	201.795	138.346	115.823	17511.1	28.11		105.328	54.5094	51.7014	42.3502	39.8511	59.545	56.3493
	SD			13.9424	15.1112	13.1029	19.0715	1124.18			11.9394	11.9557	9.7439	12.5188	9.54343	11.5253	8.08343
	SE			3.59992	3.90169	3.38315	4.92425	290.263			3.08273	3.08694	2.51586	3.23234	2.4641	2.97582	2.08713
	t-test			1.17055e-05	5.88609e-05	4.32625e-09	8.88091e-09	2.5087e-10			1.27765e-06	2.21906e-07	0.00112298	6.77754e-06	0.000844282	0.00110306	0.191749
Figure 1E,F
Experiment; c57, secondary transplant
GTT											Insulin Tolerance Test
donor	gender	toe	weight	glu 0	glu30	glu 60	glu 120	AUC	weight	Ins0	Ins30	% decrease	Ins60	% decrease	Ins120	% decrease
d-	F	0	15.9	97	130	133	80	13740	14.6	101	61	60.396	92	91.0891	110	108.911
		1	21.3	169	183	215	127	21510	17.3	84	51	60.7143	70	83.3333	93	110.714
		2	22.7	143	187	155	101	17760	21.2	121	64	52.8926	85	70.2479	111	91.7355
		3	17.5	136	207	167	130	19665	16.6	101	60	59.4059	77	76.2376	102	100.99
		4	22.6	109	156	172	82	16515	21.6	98	64	65.3061	82	83.6735	102	104.082
		6	19.9	124	184	177	121	18975	16.1	95	52	54.7368	66	69.4737	96	101.053
d-	M	0	15.2	104	141	149	66	14475	17.8	98	68	69.3878	68	69.3878	93	94.898
		1	19	155	193	230	113	21855	19.6	89	57	64.0449	69	77.5281	95	106.742
		2	20.2	130	197	170	87	18120	19.9	95	59	62.1053	60	63.1579	85	89.4737
		3	15.6	123	217	182	116	20025	15.6	101	66	65.3465	61	60.396	85	84.1584
		4	20.1	126	166	187	68	17325	23.6	108	81	75	82	75.9259	111	102.778
		6	17.7	111	194	192	107	19335	17.4	98	57	58.1633	75	76.5306	102	104.082
	Mean		18.975	127.25	179.583	177.417	99.8333	18275		99.0833	61.6667	62.2916	73.9167	74.7485	98.75	99.968
	SD		2.61016	21.1665	26.3144	26.9324	22.5986	2507.9		9.22899	8.00379	6.10704	9.94949	8.80097	9.16639	8.19563
	SE			6.11026	7.59631	7.77472	6.52366	723.969		2.66418	2.31049	1.76295	2.87217	2.54062	2.64611	2.36587
donor	gender	toe	weight	glu 0	glu30	glu 60	glu 120	AUC	weight	Ins0	Ins30	% decrease	Ins60	% decrease	Ins120	% decrease
d+	F	7	17.3	90	116	90	76	11160	16.8	97	58	59.7938	61	62.8866	85	87.6289
		8	22.1	147	178	155	114	17940	22.6	114	76	66.6667	80	70.1754	115	100.877
		9	23.4	127	162	107	93	14370	22.3	118	59	50	62	52.5424	87	73.7288
		10	18.8	121	178	117	116	15900	19.1	105	57	54.2857	68	64.7619	87	82.8571
		11	23.3	99	137	121	78	13380	21.6	96	40	41.6667	63	65.625	87	90.625
		12	20.9	112	159	125	109	15345	18.7	86	46	53.4884	53	61.6279	89	103.488
d+	M	7	15.4	77	127	106	62	11595	14.7	79	37	46.8354	59	74.6835	85	107.595
		8	19.7	134	188	170	100	18300	19.6	83	40	48.1928	57	68.6747	82	98.7952
		9	20.8	114	172	123	79	14775	20.4	93	45	48.3871	64	68.8172	90	96.7742
		10	16.7	108	158	133	102	15405	16.9	97	46	47.4227	66	68.0412	93	95.8763
		11	20.7	86	148	137	64	13815	19.4	84	37	44.0476	59	70.2381	83	98.8095
		12	18.6	99	169	141	95	15750	18.9	84	39	46.4286	53	63.0952	87	103.571
		Mean	19.8083	109.5	157.667	127.083	90.6667	14811.2		94.6667	48.3333	50.6013	62.0833	65.9308	89.1667	95.0522
		SD	2.54396	20.6332	21.9476	22.0143	18.6027	2165.38		12.5215	11.8807	7.00681	7.30452	5.64098	8.66375	9.74624
		SE		5.95628	6.33573	6.35498	5.37014	625.09		3.61464	3.42967	2.02269	2.10863	1.62841	2.50101	2.8135
		T-Test		0.049368	0.0373694	5.11109e-05	0.28973	0.00151174		0.336014	0.00390249	0.000252277	0.0031029	0.00789607	0.0152228	0.194803
Figure1 G,H,I											Figure 1 J											fat
Hyperinsulinemic Euglycemic Clamps											Adipose insulin sensitivity at the End of the Hyperinsulinemic Euglycemic clamps
Mouse #	Clamp Date	ID	Weight	Avg clamp gluc	Gluc rate	GIR	Avg Rd	%Avg Clamp HGP=Ra				Mouse #	3	5	10	15	20	25	30	AUC (dpm/min/ml)	Mean Blood Glucose (mM)	2DG6P (dpm/100 gm)	Rg' (µmol/100 gm/min)
		genotype	grams	mg/dl		mg/kg/min	mg/kg/min	mg/kg/min			C57 TP D+	M1	338329	347914	349171	304857	222671	257086	258500	8.3787e+06	7.5	5.52202e+06	4.94291
1	2016-10-18	M1_TP D+_F8	19.2	114	4.3	50.8385	15.7679	97.6573				M6	665814	613800	481014	387514	307057	263686	219529	1.1558e+07	7.93651	7.8217e+06	5.3709
2	2016-10-24	M5_TP D+_F4	21.9	111	3.5	36.2785	11.0264	97.7634				M7	327957	303600	247500	183700	138757	118171	103714	5.58242e+06	7.5873	3.16294e+06	4.29889
3	2016-10-25	M6_TP D+_F0	18.3	122	3	37.2131	8.68698	97.2579				M5	444033	421771	359228	292024	222828	212981	193914	8.50638e+06	7.6746	5.18632e+06	4.67919
4	2016-10-31	M7_TP D+_M0	17.9	121	3	38.0447	14.561	98.4682												0
Mean			19.325	117	3.45	40.5937	12.5106	97.7867				MEAN								6.8051e+06	7.6746		4.82297
SE			0.900347	2.67706	0.306866	3.43394	1.62371	0.25188				SEM								2.17608e+06	0.0942965		0.225454
5	2016-10-19	M2_TP D-_F9	19.7	111	2.5	28.8071	7.09906	97.3291														fat
6	2016-10-20	M3_TP D-_M0	24.7	116	2.5	22.9757	6.99821	97.8705			C57 TP D-	M2	694729	586300	451629	343357	355300	342571	344143	12113515	6.57937	3.72794e+06	2.0248
7	2016-10-21	M4_TP D-_M1	28.6	113	3.5	27.7797	10.1629	97.9308				M3	877800	760414	627943	483214	461057	418943	394429	1.57978e+07	7.03175	5.57682e+06	2.48229
8	2016-11-01	M8_TP D-_F2	23.1	102	2.5	24.5671	6.51911	97.6439				M4	380914	294171	294171	239800	225434	217014	202086	7.36919e+06	5.98413	2.55694e+06	2.07636
Mean			24.025	110.5	2.75	26.0324	7.69481	97.6936				M8	479914	389557	263371	200829	183386	147714	145671	6903912	5.03968	3.58079e+06	2.61388
SE			1.84724	3.01386	0.25	1.36145	0.832351	0.136283												0
T-Test			0.062188	0.15799	0.127385	0.00760798	0.0385752	0.756016				MEAN								8.43689e+06	6.15873		2.29933
												SEM								2.66807e+06	0.430295		0.146487
												TTEST										0.220555	0.000166035
Figure 1 k										Figure 1 L										Figure 1 M
D-				D+
basal	ins	delta	fold	basal	ins	delta	fold													C57 primary Transplant F4/80 DAB staining in adipocytes
10.5248	16.0814	5.55657	1.52795	8.41589	28.3351	19.9192	3.36685													*cells counted in 15 diffferent fields on a 20x objective
11.9823	16.1551	4.17286	1.34825	8.61297	29.5897	20.9768	3.43548
11.0839	17.74	6.65615	1.60053	10.9695	37.9833	27.0138	3.46263													Field #	D+ TP	D- TP
																				1	17	63
																				2	20	38
11.197	16.6588	5.46186	1.49224	9.33279	31.9694	22.6366	3.42165	Mean												3	15	59
0.424519	0.541011	0.718425	0.0749813	0.820329	3.0287	2.2098	0.0285003	SE												4	13	80
				0.113724	0.00761689	0.00178671	1.7721e-05	T-Test												5	11	47
																				6	17	53
																				7	14	41
																				8	21	50
																				9	12	56
																				10	16	76
																				11	23	49
																				12	22	57
																				13	13	51
																				14	19	75
																				15	21	42
																				Mean	16.9333	55.8
																				std dev	3.89994	12.9295
																				std err	1.00696	3.33838
																				T.test	8.32076e-12

## Sheet: Fig 2
Figure 2A,B,C, D
bone marrow arrays data (GSE158763) have been deposited in the NCBI GEO repository.
Figure 2E,F
Bone Marrrow of Primary Recipients of HSCs gene expression
		Jarid2	L32	Delta CT		ratio		Mef2b	L32	Delta CT		ratio		Ppargc1a	L32	Delta CT		ratio		Nrf1	L32	Delta CT		ratio		Ppparb	L32	Delta CT			ratio
D+	D+	37.08	26.01	11.07	4.65155	0.622738		37.99	25.32	12.67	1.53444	0.274097		36.84	25.04	11.8	2.80444	0.561276		36.11	25.32	10.79	5.64789	1.04969		39.0435	26.471	12.5725	1.64178		0.538558
D+	D+	36.35	26.43	9.92	10.3224	1.38194		36.98	26.05	10.93	5.12557	0.91558		36.82	25.82	11	4.88281	0.977238		36.73	26.05	10.68	6.09536	1.13285		39.0038	26.9277	12.0761	2.31591		0.759695
D+	D+	37.64	26.73	10.91	5.19712	0.695777		38.78	26.42	12.36	1.90226	0.3398		37.59	26.22	11.37	3.77823	0.75617		38.26	26.42	11.84	2.72775	0.506966		37.7181	26.642	11.0761	4.632		1.51945
D+	D+	37.63	26.99	10.64	6.26673	0.838973		38.75	27.76	10.99	4.91678	0.878283		36.9	26.65	10.25	8.21188	1.64351		38.64	27.76	10.88	5.30632	0.986205		38.3051	26.8717	11.4334	3.61577		1.18609
D+	D+	36.63	25.8	10.83	5.49345	0.735449		37.35	27.78	9.57	13.1566	2.35016		36.98	26.67	10.31	7.87736	1.57656		38.25	27.78	10.47	7.05044	1.31036		38.1966	26.5018	11.6948	3.01649		0.989509
D+	D+	36.29	26.69	9.6	12.8858	1.72512		36.86	26.37	10.49	6.95337	1.24208		37.17	25.16	12.01	2.42454	0.485244		37.21	26.37	10.84	5.4555	1.01393		38.4	26.73	11.67	3.06888		1.0067
				10.495	7.46952	1					5.59817	1			25.9267	11.1233	4.99654	1				10.9167	5.38054	1				11.7538	3.04847		1
				0.242745	1.36543	0.1828					1.73039	0.309099			0.291384	0.302453	1.02559	0.20526				0.194193	0.589333	0.10953				0.211861	0.422148		0.138479
D-	D+	39.92	26.96	12.96	1.25502	0.168019		32.35	26.39	5.96	160.643	28.6956		32.94	26.07	6.87	85.4917	17.1102		32.19	26.39	6.87	85.4917	15.889		36.937	26.5557	10.3813	7.49763		2.45947
D-	D+	39.65	26.48	13.17	1.08501	0.145259		32.49	26.97	5.52	217.929	38.9286		33.32	26.59	6.73	94.2037	18.8538		31.26	26.97	6.73	94.2037	17.5082		36.8124	26.6569	10.1555	8.76757		2.87606
D-	D+	38.78	26.1	12.68	1.52384	0.204008		32.96	27.17	5.79	180.733	32.2842		33.45	26.66	6.79	90.3663	18.0858		32.91	28.17	6.79	90.3663	16.795		35.3997	26.3698	9.02988	19.1309		6.27558
D-	D+	39.1	25.44	13.66	0.772557	0.103428		32.95	27.33	5.62	203.335	36.3217		33.45	26.91	6.54	107.464	21.5077		32.91	27.33	6.54	107.464	19.9727		35.3298	26.184	9.14585	17.6532		5.79085
D-	D+	39.69	25.76	13.93	0.640696	0.0857748		31.81	26.46	5.35	245.183	43.7969		32.54	26.13	6.41	117.597	23.5357		31.61	26.46	6.41	117.597	21.856		35.9604	26.6875	9.27289	16.1652		5.30274
D-	D+	39.29	25.2	14.09	0.573439	0.0767706		31.41	25.74	5.67	196.408	35.0844		32.72	26.49	6.23	133.224	26.6633		31.18	25.74	6.23	133.224	24.7604		36.975	26.9	10.075	9.27092		3.04117
Mean				13.415	0.975095	0.130543					200.705	35.8519				6.595	104.725	20.9594				6.595	104.725	19.4636					13.0809		4.29098
SE				0.230083	0.153377	0.0205337					11.978	2.13963				0.100391	7.46592	1.49422				0.100391	7.46592	1.38758					2.09217		0.686302
T-Test				5.43432e-06	0.00080832	0.00080832					1.74542e-08	1.74542e-08				5.87491e-08	1.15819e-07	1.15819e-07				2.40408e-09	1.13225e-07	1.13225e-07					0.000840929		0.000840929

## Sheet: Fig 3
Figure 3A
Donor HSCs gene expression
HSC Donor	Recipient	Jarid2	L32	Delta CT		ratio		Mef2b						Ppargc1a	L32	Delta CT		ratio		Nrf1	L32	Delta CT		ratio		Ppparb	L32	Delta CT			ratio
D+	D+	33.04	27.76	5.28	257.372	1.33768		38.65	26.66	11.99	2.45839	0.506241		37.11	25.11	12	2.44141	0.516895		34.89	26.66	8.23	33.3061	1.66095		37.1774	25.3475	11.8298	2.74702		0.4994
D+	D+	32.44	26.44	6	156.25	0.812101		38.76	27.23	11.53	3.38161	0.696355		39.88	25.77	14.11	0.565544	0.119737		37.65	27.23	10.42	7.29907	0.364		37.1433	25.859	11.2843	4.00953		0.72892
D+	D+	33.5	26.69	6.81	89.1222	0.463208		36.56	26.56	10	9.76562	2.01098		37.86	26.1	11.76	2.88328	0.610449		35.64	26.56	9.08	18.4777	0.92147		36.0375	25.539	10.4985	6.91248		1.25667
D+	D+	33.49	27.58	5.91	166.308	0.864376		36.88	26.97	9.91	10.3942	2.14042		38.13	27.29	10.84	5.4555	1.15504		35.91	26.97	8.94	20.3607	1.01537		35.6824	25.7963	9.88609	10.568		1.92122
D+	D+	32.67	27.59	5.08	295.643	1.53659		38.81	25.38	13.43	0.906081	0.186584		37.27	27.31	9.96	10.0402	2.12571		35.05	25.38	9.67	12.2755	0.612172		36.4491	25.382	11.0671	4.66092		0.84734
D+	D+	32.38	26.66	5.72	189.718	0.986049		38.01	25.88	12.13	2.23103	0.459423		36.54	26.05	10.49	6.95337	1.47217		34.33	25.88	8.45	28.5954	1.42603		37.31	26.06	11.25	4.10594		0.746447
Mean		32.92	27.12	5.8	192.402	1				11.4983	4.85616	1		37.7983	26.2717	11.5267	4.72321	1		35.5783	26.4467	9.13167	20.0524	1				10.9693	5.50064		1
SE		0.204955	0.238118	0.249493	30.2994	0.15748				0.551993	1.68514	0.347011		0.475517	0.355663	0.604228	1.41018	0.298563		0.473177	0.283121	0.329984	3.97637	0.198299				0.278275	1.15654		0.210255
D-	D+	37.54	26.05	11.49	3.47669	0.0180699		34.86	25.48	9.38	15.0085	3.09062		35.48	25.18	10.3	7.93215	1.6794		30.76	24.48	6.28	128.686	6.41749		35.3658	25.4424	9.92341	10.2981		1.87216
D-	D+	39.1	25.64	13.46	0.887434	0.00461239		34.14	25.08	9.06	18.7356	3.85811		35.34	25.8	9.54	13.433	2.84404		30.1	24.08	6.02	154.099	7.68481		35.2587	25.5557	9.70297	11.9982		2.18124
D-	D+	38.22	27.83	10.39	7.45244	0.0387336		35.42	25.35	10.07	9.30311	1.91573		36.64	27.09	9.55	13.3402	2.8244		31.26	24.35	6.91	83.1539	4.14683		35.7638	25.2342	10.5295	6.7654		1.22993
D-	D+	38.48	27.28	11.2	4.25074	0.022093		35.41	25.29	10.12	8.98621	1.85047		36.99	26.18	10.81	5.57014	1.17931		31.26	24.29	6.97	79.7666	3.97791		33.9836	25.026	8.9576	20.1137		3.65661
D-	D+	37.67	26.72	10.95	5.055	0.0262731		34.42	25.3	9.12	17.9724	3.70095		34.63	25.26	9.37	15.1129	3.19972		30.36	24.3	6.06	149.885	7.47467		34.5259	25.59	8.93594	20.4181		3.71194
D-	D+	37	26.25	10.75	5.80668	0.0301799		34.08	26.31	8.77	22.9069	4.71708		34.69	25.49	9.2	17.0029	3.59987		30.04	24.31	5.73	188.407	9.39576		35.43	25.89	9.54	13.433		2.44208
Mean				11.3733	4.48816	0.023327				9.42	15.4855	3.18883				9.795	12.0652	2.55446		30.63	24.3017	6.32833	130.666	6.51624				9.59824	13.8377		2.51566
SE				0.444692	0.910886	0.00473428				0.227757	2.25474	0.464305				0.254621	1.7929	0.379593		0.224544	0.052752	0.206356	17.4209	0.868768				0.247418	2.22698		0.404859
T-Test				6.99385e-07	0.000101573	0.000101573				0.00591613	0.00362502	0.00362502				0.0246914	0.00919485	0.00919485					0.00010275	0.00010275					0.00771661		0.00771661
Figure 3B
eWAT SVF Macropahges of Primary Recipients of HSCs gene expression
		Jarid2	L32	Delta CT		ratio		Mef2b	L32	Delta CT		ratio		Ppargc1a	L32	Delta CT		ratio		Nrf1	L32	Delta CT		ratio		Ppparb	L32	Delta CT			ratio
D+	D+	35.7392	25.9696	9.7696	11.4566	0.920231		34.9144	26.568	8.3464	30.7244	1.32266		36.7096	26.568	10.1416	8.85267	0.981573		32.9694	26.568	6.4014	118.301	1.38033		35.8263	25.9696	9.8567	10.7854		0.924321
D+	D+	35.1716	25.9608	9.2108	16.8761	1.35554		34.3732	25.2656	9.1076	18.1276	0.780377		36.7756	25.2656	11.51	3.42882	0.380183		32.9605	25.2656	7.6949	48.2619	0.563119		35.319	25.9608	9.3582	15.2371		1.30583
D+	D+	35.3036	25.9344	9.3692	15.1213	1.21459		35.284	25.5208	9.7632	11.5076	0.495392		35.5876	25.5208	10.0668	9.32376	1.03381		33.2631	25.5208	7.7423	46.702	0.544918		35.4258	25.9344	9.4914	13.8933		1.19066
D+	D+	35.396	26.0576	9.3384	15.4476	1.2408		35.416	26.392	9.024	19.209	0.826934		35.7592	26.392	9.3672	15.1423	1.67896		32.9872	26.392	6.5952	103.43	1.20682		35.5237	26.0576	9.4661	14.139		1.21173
D+	D+	36.6104	26.2776	10.3328	7.75385	0.622812		34.9804	26.4008	8.5796	26.1386	1.12525		36.802	26.4008	10.4012	7.39481	0.819927		33.0317	26.4008	6.6309	100.902	1.17732		36.6006	26.2776	10.323	7.8067		0.669041
D+	D+	36.584	26.304	10.28	8.04288	0.646028		34.624	26.4096	8.2144	33.6681	1.44939		36.3796	26.4096	9.97	9.97082	1.10555		33.1029	26.4096	6.6933	96.6309	1.12749		36.565	26.304	10.261	8.1495		0.698419
Mean				9.7168	12.4497	1					23.2292	1					9.01886	1					85.7046	1					11.6685		1
SE				0.201617	1.61427	0.129663					3.43123	0.147712					1.55359	0.17226					12.4502	0.145268					1.31484		0.112683
D-	D+	37.3592	26.0576	11.3016	3.96168	0.318214		32.0236	25.8112	6.2124	134.859	5.80559		34.6768	25.8112	8.8656	21.4382	2.37704		31.6433	25.8112	5.8321	175.535	2.04814		34.2065	26.0576	8.1489	35.2319		3.01941
D-	D+	37.28	26.128	11.152	4.39454	0.352983		32.9608	26.3392	6.6216	101.555	4.37185		34.1816	26.3392	7.8424	43.5715	4.83115		31.3763	26.3392	5.0371	304.566	3.55368		34.1709	26.128	8.0429	37.918		3.24961
D-	D+	37.5968	26.2776	11.3192	3.91364	0.314355		32.9672	26.6472	6.32	125.167	5.38835		35.086	26.6472	8.4388	28.8183	3.19533		31.848	26.6472	5.2008	271.896	3.17248		35.0075	26.2776	8.7299	23.5526		2.01847
D-	D+	37.27	26.2776	10.9924	4.9086	0.394273		32.954	26.0928	6.8612	86.0148	3.70287		35.2312	26.0928	9.1384	17.7447	1.9675		31.848	26.0928	5.7552	185.145	2.16027		34.4646	26.2776	8.187	34.3137		2.94071
D-	D+	37.9136	26.3744	11.5392	3.36012	0.269895		32.106	26.4712	5.6348	201.259	8.66406		34.7692	26.4712	8.298	31.7726	3.52291		31.4742	26.4712	5.003	311.851	3.63867		34.9185	26.3744	8.5441	26.7898		2.29591
D-	D+	37.5968	26.3216	11.2752	4.03484	0.32409		34.2412	26.0136	8.2276	33.3615	1.43619		34.3732	26.0136	8.3596	30.4446	3.37565		31.3496	26.0136	5.336	247.573	2.88868		35.0075	13.2752	21.7323	0.00287029		0.000245986
Mean				11.2633	4.09557	0.328968					113.703	4.89482					28.965	3.2116					249.428	2.91032					26.3015		2.25406
SE				0.0745271	0.211818	0.0170138					22.8138	0.982118					3.67873	0.407893					23.8311	0.278061					5.71053		0.489397
T-Test				2.94518e-05	0.000443383	0.000443383					0.00285879	0.00285879					0.000541427	0.000541427					0.00011735	0.00011735					0.0316024		0.0316024
Figure 3C
Jarid2 Ko vs Wt Donor HSCs gene expression
		Jarid2	L32	Delta CT		ratio		Mef2b	L32	Delta CT		ratio		Ppargc1a	L32	Delta CT		ratio		Nrf1	L32	Delta CT		ratio		Ppparb	L32	Delta CT			ratio
vav-	D+	33.3332	25.7673	7.56599	52.7728	47.7051		34.2324	25.6346	8.59783	25.8105	0.966776		36.4686	24.1932	12.2753	2.01722	0.432856		35.9663	24.1932	11.7731	2.85721	0.160043		38.4054	25.6346	12.7708	1.43088		0.49222
vav-	D+	32.9616	25.7566	7.20498	67.7773	61.2687		34.2873	24.1979	10.0894	9.17859	0.343799		36.5435	24.8186	11.7249	2.95425	0.633925		35.9513	24.8186	11.1327	4.45365	0.249465		38.4763	24.1979	14.2785	0.503217		0.173106
vav-	D+	33.0412	25.7195	7.32178	62.5065	56.5041		33.2545	24.4753	8.77917	22.7618	0.852582		35.1343	25.084	10.0502	9.43164	2.02385		36.4836	25.084	11.3995	3.70174	0.207348		37.1421	24.4753	12.6668	1.53785		0.529018
vav-	D+	33.1103	25.8947	7.2156	67.2803	60.8195		33.4028	25.4364	7.96642	39.9825	1.49761		36.3366	26.0036	10.333	7.75261	1.66356		36.0038	26.0036	10.0002	9.76437	0.546938		37.3337	25.4364	11.8973	2.62148		0.901785
vav-	D+	33.9066	26.2132	7.6934	48.312	43.6726		34.3148	25.4463	8.86849	21.3953	0.801398		36.581	26.0131	10.5679	6.58784	1.41362		36.0713	26.0131	10.0582	9.3797	0.525391		38.5118	25.4463	13.0655	1.1665		0.401276
vav-	D+	33.8854	26.2504	7.63501	50.3077	45.4767		33.9412	25.4562	8.485	27.9101	1.04542		38.0713	26.0226	12.0487	2.36038	0.506492		36.1987	26.0226	10.1761	8.64333	0.484145		38.0292	25.4562	12.573	1.64113		0.564548
vav-	D+	34.4587	25.8947	8.56407	26.4215	23.8843		32.4689	24.7924	7.67649	48.8818	1.83095		36.0623	25.3874	10.6749	6.11698	1.31258		35.635	25.3874	10.2476	8.22548	0.460739		36.1273	24.7924	11.3349	3.87135		1.33174
vav-	D+	34.4216	25.9902	8.43135	28.9676	26.1858		33.7709	25.377	8.39395	29.7282	1.11352		35.8389	25.9467	9.89215	10.5236	2.25817		35.1628	25.9467	9.21603	16.815	0.941872		37.8092	25.377	12.4323	1.8093		0.622398
vav-	D+	34.3685	26.2079	8.16059	34.9476	31.5916		33.8205	25.7138	8.10664	36.2792	1.3589		37.5421	26.2691	11.273	4.04101	0.867122		33.9948	26.2691	7.72578	47.2399	2.64608		36.5815	25.7138	10.8676	5.35203		1.84109
vav-	D+	34.7083	26.2132	8.49505	27.7162	25.0547		33.9468	25.1094	8.83739	21.8615	0.818858		37.7145	25.6908	12.0237	2.40164	0.515345		34.9873	25.6908	9.29657	15.9021	0.890734		36.7447	25.1094	11.6353	3.14369		1.08143
vav-	D+	34.2835	26.3512	7.93231	40.9391	37.0077		34.5403	25.5256	9.01471	19.3331	0.724156		39.1598	26.0889	13.0708	1.16223	0.249392		34.3427	26.0889	8.25374	32.7625	1.83515		36.2195	25.5256	10.6939	6.03677		2.07664
vav-	D+	34.3685	26.2716	8.09688	36.5254	33.0179		34.1997	25.0203	9.1794	17.2474	0.646032		39.695	25.6055	14.0895	0.573622	0.123088		33.1253	25.6055	7.51983	54.4884	3.0521		35.7795	25.0203	10.7592	5.76962		1.98474
					45.3728	41.0157					26.6975	1					4.66026	1					17.8528	1					2.90699		1
					4.36053	3.94179					3.12532	0.117064					0.961977	0.206421					5.03948	0.28228					0.555306		0.191025
vav+	D+	38.1642	25.278	12.8862	1.32089	1.19404		32.6721	26.2753	6.39683	118.675	4.44519		34.3397	26.1377	8.20194	33.9601	7.28718		33.8643	26.1377	7.72659	47.2135	2.6446		36.3898	26.2753	10.1145	9.02031		3.10298
vav+	D+	38.6739	25.2578	13.4161	0.914824	0.826974		32.1997	26.2495	5.9502	161.738	6.05816		33.695	24.6549	9.04014	18.9953	4.07603		33.8533	24.6549	9.19846	17.0211	0.953412		35.7795	26.2495	9.53003	13.5261		4.65298
vav+	D+	39.779	25.1872	14.5918	0.404969	0.366081		32.9908	26.159	6.83174	87.789	3.28828		34.7744	24.9412	9.83324	10.9623	2.35229		34.2434	24.9412	9.30218	15.8403	0.887276		36.8015	26.159	10.6424	6.25619		2.15212
vav+	D+	39.87	25.5201	14.3499	0.478904	0.432916		33.1062	26.5853	6.5208	108.904	4.07917		34.9319	25.9332	8.99867	19.5493	4.19489		33.8918	25.9332	7.95859	40.2	2.25175		36.9505	26.5853	10.3652	7.58191		2.60817
vav+	D+	38.9205	26.1255	12.795	1.40707	1.27195		32.7326	27.3605	5.37211	241.454	9.04407		34.4221	25.9434	8.47871	28.0321	6.01514		33.9412	25.9434	7.99781	39.1219	2.19136		36.4679	27.3605	9.10744	18.1295		6.23653
vav+	D+	38.8925	26.1961	12.6964	1.50665	1.36197		32.4194	27.4509	4.96853	319.392	11.9634		33.9948	25.9536	8.0412	37.9628	8.14607		34.0346	25.9536	8.08098	36.9304	2.06861		36.0634	27.4509	8.61249	25.5495		8.78902
vav+	D+	37.2454	24.4097	12.8357	1.36798	1.23662		32.4579	26.1637	6.2942	127.426	4.77295		34.0473	25.2685	8.77886	22.7667	4.88529		32.1557	25.2685	6.88726	84.4748	4.73174		36.1131	26.1637	9.94938	10.1144		3.47933
vav+	D+	39.1964	24.5914	14.605	0.401284	0.362749		32.1173	26.3962	5.72104	189.581	7.10106		33.5826	25.8718	7.71073	47.7354	10.2431		31.8096	25.8718	5.93778	163.136	9.13787		35.673	26.3962	9.27683	16.1211		5.54565
vav+	D+	39.5298	26.1154	13.4144	0.915933	0.827977		32.7161	26.3475	6.36854	121.026	4.53322		34.3996	26.2195	8.1801	34.4782	7.39836		32.4194	26.2195	6.19989	136.034	7.61976		36.4466	26.3475	10.0991	9.11752		3.13642
vav+	D+	38.978	25.0151	13.9629	0.626246	0.566108		32.7106	26.9388	5.7718	183.027	6.85558		34.3921	25.5957	8.79643	22.4911	4.82616		32.4139	25.5957	6.81822	88.6157	4.96369		36.4395	26.9388	9.50072	13.8037		4.74847
vav+	D+	37.6108	25.2775	12.3333	1.93776	1.75168		32.2436	25.2747	6.96894	79.8252	2.98999		33.755	26.0252	7.72974	47.1105	10.109		31.9415	26.0252	5.91623	165.591	9.27537		35.8363	25.2747	10.5616	6.61671		2.27614
vav+	D+	38.5298	26.2365	12.2933	1.99224	1.80093		32.0843	25.5026	6.58173	104.4	3.91049		33.5376	25.5037	8.03391	38.1551	8.18734		31.7821	25.5037	6.27847	128.823	7.21584		35.6305	25.5026	10.1279	8.93715		3.07437
Mean				13.3483	1.10623	1					153.603	5.75346					30.1832	6.47674					80.2502	4.49511					12.0645		4.15018
SE				0.244117	0.163471	0.147773					20.3362	0.761727					3.34606	0.718					16.078	0.900588					1.64061		0.564369
T-Test						9.2915e-10						3.29954e-06						2.43881e-07						0.00124024							2.63607e-05
Figure 3D,E
GTT and ITT from recipients of VavCre+/- Jarid2fl/fl or VavCre-/- Jarid2fl/fl
			GTT						ITT
	toe#	M/F	weight	glu 0	glu30	glu 60	glu 120	AUC	Ins0	Ins30	% of decrease	Ins60	% of decrease	Ins120	% of decrease
Vavcre-/- Jarid2fl/fl to wt	0	m	16.125	98.041	167.992	138.279	92.8146	15517.4	97.8695	48.8896	49.9539	51.0353	52.1462	61.2932	62.6275
	1	m	15.9461	103.78	128.003	103.38	125.329	13808.7	90.4859	51.4074	56.8126	39.3339	43.4696	56.4657	62.4028
	2	m	16.5422	110.344	132.486	123.767	113.026	14590	82.5649	52.4144	63.4827	42.0843	50.9712	51.8421	62.7895
	3	m	16.125	102.554	144.172	116.025	105.117	14238.1	94.2207	52.4144	55.6294	53.0044	56.2556	72.3081	76.7433
	4	m	16.3889	108.289	137.995	147.66	107.377	15630.2	102.396	54.4286	53.1549	51.2848	50.0846	59.7794	58.3804
	6	m	16.5808	106.589	149.973	152.517	101.944	16019.6	85.2629	51.9145	60.8876	46.5945	54.648	66.8242	78.3742
	7	m	16.3819	112.972	141.086	113.697	138.112	15186.9	99.2969	54.7151	55.1026	42.4547	42.7553	61.4543	61.8894
	8	m	17.0449	123.611	146.074	136.374	124.427	16106	90.4859	55.8354	61.7062	45.5142	50.2997	56.3111	62.2319
	0	f	16.5808	111.608	159.073	127.762	115.63	15664.5	103.451	55.8354	53.9726	57.6613	55.7376	69.0766	66.7721
	1	f	16.8744	117.988	152.202	162.952	118.143	17213	112.546	58.0759	51.6021	55.7484	49.5341	65.1402	57.8789
	2	f	14.9377	102.712	204.976	149.144	102.121	17465.1	86.6122	53.3606	61.6087	47.7995	55.188	58.3912	67.4169
	0	f	15.2742	93.9172	166.647	110.618	94.4322	14219	84.7723	39.9714	47.1515	34.8025	41.0541	47.2059	55.6856
	1	f	16.2504	115.988	189.702	140.668	106.573	16958.1	96.9053	38.5642	39.7957	28.4444	29.3528	31.4196	32.423
	2	f	17.442	109.035	191.826	144.178	98.4264	16831.1	89.4762	48.1066	53.7647	24.3104	27.1697	33.8321	37.8113
Mean			16.321	108.388	158.015	133.359	110.248	15674.8	94.0247	51.1381	54.6161	44.2909	47.0476	56.5245	60.2448
SE				2.12842	6.28985	4.76161	3.46154	314.2	2.2814	1.52237	1.71076	2.64435	2.48854	3.23284	3.33608
Vavcre+/- Jarid2fl/fl to wt	9	m	16.4279	117.058	196.796	142.834	105.314	17246.7	94.7879	53.8642	56.826	52.3489	55.2275	66.7412	70.4111
	10	m	17.7392	109.407	199.134	146.697	129.363	18097.4	83.342	48.3252	57.9842	55.1552	66.1793	76.4828	91.7698
	11	m	15.355	104.644	160.57	133.693	103	15493	95.7547	59.4032	62.0369	49.7323	51.9372	66.7412	69.7002
	12	m	15.5295	106.404	202.431	131.626	107.411	16814.4	98.0581	67.6339	68.9733	48.5704	49.5323	70.9162	72.3205
	13	m	16.1813	103.535	195.355	124.619	104.185	16147.1	91.99	60.6797	65.9633	54.1541	58.8696	82.4377	89.616
	3	f	17.4137	131.399	224.461	162.556	119.513	19605.2	107.308	58.9031	54.8919	58.7519	54.7509	75.1327	70.0162
	4	f	18.918	122.621	227.142	166.987	147.102	20581.1	97.9286	58.3255	59.5592	53.5329	54.6653	65.5537	66.9403
	6	f	15.7042	114.941	233.845	169.794	115.85	19855.7	94.177	52.5488	55.7979	69.0746	73.3456	50.7082	53.8435
	7	f	16.1829	117.158	182.902	152.069	116.859	17593.3	108.417	55.3574	51.0599	50.1791	46.2836	75.1327	69.2999
	8	f	16.3831	119.176	230.924	149.697	121.918	19109.3	111.059	64.7996	58.3469	49.0296	44.1473	79.9222	71.9636
	9	f	15.0888	113.843	220.439	139.292	115.85	18064.5	102.056	54.7798	53.6762	43.6118	42.7333	46.5976	45.6589
	1	m	16.237	112.217	214.878	159.577	103.672	18420.7	96.5046	73.5309	76.1942	66.621	69.0341	52.0729	53.959
	2	m	16.6503	114.131	170.895	144.273	114.471	16765.2	97.7839	65.7556	67.2459	51.6539	52.8245	71.4196	73.0382
	6	f	16.8232	115.874	212.356	142.226	108.478	17763.3	99.877	63.2348	63.3127	50.7434	50.8059	85.2134	85.3183
Mean			16.4739	114.458	205.152	147.567	115.213	17968.4	98.5031	59.7958	60.8477	53.7971	55.024	68.9337	70.2754
SE				1.96632	6.01721	3.60794	3.22493	388.904	1.91201	1.80126	1.84067	1.85144	2.43545	3.18692	3.50174
T-Test				0.0460784	1.12712e-05	0.0250227	0.303604	9.99133e-05	0.144509	0.00109592	0.019945	0.00672569	0.0303316	0.0111217	0.0481254
Figure 3F
Jarid2 and PGC1a network mRNA expression in mice born VD- or VD+ then fed VD- or VD+ diet post-natally
Born Vit D. Suff on D. suff diet after birth					Born Vit D Suff on D. Def diet after birth					Born D. Def. on D. Suff diet after birth					Born D Def on D. Deficient diet after birth
d+d+					d+d-					d-d+			d-d+		d-d-
Mef2	L32	Delta	2^-(∆CT)*10000	Ratio	Mef2	L32	Delta	2^-(∆CT)*10000	Ratio	Mef2	L32	Delta	2^-(∆CT)*10000	Ratio	Mef2	L32	Delta	2^-(∆CT)*10000	Ratio
35.1698	24.8918	10.278	0.805404	1.25663	34.6589	24.1353	10.5236	0.67933	1.05992	32.1852	26.617	5.56816	21.0774	0.230678	29.826	25.8342	3.99182	62.8554	98.0698
34.0432	23.6013	10.4419	0.718911	1.12168	33.8467	24.6604	9.1863	1.71652	2.67819	30.3931	25.2816	5.11155	28.9248	0.316563	30.255	26.3776	3.87741	68.043	106.164
35.9296	23.8505	12.0791	0.231115	0.360597	35.2746	24.963	10.3116	0.786863	1.2277	31.7194	25.5395	6.17991	13.7931	0.150956	31.2589	26.6907	4.56816	42.1548	65.7718
36.2047	24.7138	11.4909	0.347452	0.54211	35.2615	24.4201	10.8414	0.545021	0.850367	31.9128	26.4328	5.47995	22.4063	0.245222	30.2496	26.1289	4.12076	57.4814	89.6852
35.3139	24.7227	10.5912	0.648233	1.0114	34.148	24.7939	9.3541	1.52804	2.38412	31.2865	26.442	4.84446	34.8075	0.380945	30.4668	26.5157	3.95109	64.6552	100.878
34.5672	24.7316	9.8356	1.09443	1.70759	33.7681	24.34	9.4281	1.45164	2.26492	31.7615	26.4512	5.31028	25.2027	0.275826	30.1997	26.046	4.15371	56.1835	87.6601
		10.7861	0.640925	1			9.94085	1.1179	1.7442			5.41572	24.3686	0.266698			4.11049	58.5622	91.3714	Mean
			0.117015					0.18768					2.6716					3.42163		SE
																			0.0001	ANOVA	d-d- vsd-d+ p=0.00001
Ppargc1a	L32	Delta	2^-(∆CT)*10000	Ratio	Ppargc1a	L32	Delta	2^-(∆CT)*10000	Ratio	Ppargc1a	L32	Delta	2^-(∆CT)*10000	Ratio	Ppargc1a	L32	Delta	2^-(∆CT)*10000	Ratio		d-d- vsd+d- p=0.00001
38.8902	24.8918	13.9984	0.0611029	0.62985	34.6851	24.1353	10.5498	0.667104	6.87653	33.8008	26.617	7.1838	6.87798	70.8983	31.8444	25.8342	6.01024	15.5145	159.924		d-d- vsd+d+ p=0.00001
39.0212	23.6013	15.4199	0.0228112	0.235138	37.7898	24.6604	13.1294	0.111598	1.15036	33.8929	25.2816	8.61135	2.55697	26.3573	32.0272	26.3776	5.64962	19.9203	205.338		d-d+vsd+d- p=0.00001
36.5584	23.8505	12.7079	0.149465	1.54069	35.5235	24.963	10.5605	0.662175	6.82571	34.1614	25.5395	8.62199	2.53818	26.1636	32.4338	26.6907	5.74315	18.6698	192.449		d-d+vsd+d+ p=0.00001
36.9121	24.7138	12.1983	0.212787	2.19342	35.8248	24.4201	11.4047	0.368844	3.80206	34.4101	26.4328	7.97729	3.96823	40.9046	32.6457	26.1289	6.51679	10.9207	112.571		d+d-vsd+d+ p=0.9
39.0867	24.7227	14.364	0.0474248	0.488855	34.8554	24.7939	10.0615	0.935808	9.64633	33.939	26.442	7.49694	5.536	57.0652	31.9641	26.5157	5.44843	22.9012	236.067
38.1959	24.7316	13.4643	0.0884793	0.912047	34.0432	24.34	9.7032	1.19963	12.3658	33.3127	26.4512	6.86145	8.59999	88.6488	32.3931	26.046	6.34712	12.2836	126.62
		13.6921	0.0970118	1			10.9015	0.657526	6.77779			7.79214	5.01289	51.673			5.95256	16.7017	172.161	Mean
			0.0266053					0.144607					0.910838					1.72414		SE
								6.77779					51.673							ANOVA	d-d- vsd-d+ p=0.006
																					d-d- vsd+d- p=0.00001
Nrf1	L32	Delta	2^-(∆CT)*10000	Ratio	Nrf1	L32	Delta	2^-(∆CT)*10000	Ratio	Nrf1	L32	Delta	2^-(∆CT)*10000	Ratio	Nrf1	L32	Delta	2^-(∆CT)*10000	Ratio		d-d- vsd+d+ p=0.00001
38.0125	24.8918	13.1207	0.112273	1.50782	33.9384	24.1353	9.8031	1.11937	15.0331	34.1838	26.617	7.56673	5.27457	0.0337603	32.3194	25.8342	6.48527	11.1619	149.904		d-d+vsd+d- p=0.2
37.9863	23.6013	14.385	0.0467394	0.627709	33.1131	24.6604	8.4527	2.8542	38.3317	33.1653	25.2816	7.88376	4.23401	0.0271001	32.7392	26.3776	6.36165	12.1605	163.315		d-d+vsd+d+ p=0.14
38.9164	23.8505	15.0659	0.0291549	0.39155	34.5672	24.963	9.6042	1.28484	17.2553	33.8192	25.5395	8.27979	3.21762	0.0205946	32.7615	26.6907	6.07082	14.8765	199.791		d+d-vsd+d+ p=0.9
38.078	24.7138	13.3642	0.0948364	1.27365	34.5541	24.4201	10.134	0.889943	11.9519	34.2298	26.4328	7.79698	4.49651	0.0287802	32.7523	26.1289	6.62342	10.1427	136.216
38.1959	24.7227	13.4732	0.0879352	1.18097	33.4275	24.7939	8.6336	2.51784	33.8144	35.3127	26.442	8.87066	2.13631	0.0136737	32.9603	26.5157	6.44454	11.4815	154.197
38.4186	24.7316	13.687	0.0758233	1.0183	33.0476	24.34	8.7076	2.39195	32.1237	34.4693	26.4512	8.01802	3.85776	0.0246919	32.6932	26.046	6.64716	9.97713	133.992
		13.8493	0.0744604	1			9.22253	1.84302	24.7517			8.06932	3.86946	0.0247668			6.43881	11.6334	156.236	Mean
			0.0116063					0.312817					0.405834					0.666803		SE
																				ANOVA	d-d- vsd-d+ p=0.00001
Pparb	L32	Delta	2^-(∆CT)*10000	Ratio	Pparb	L32	Delta	2^-(∆CT)*10000	Ratio	Pparb	L32	Delta	2^-(∆CT)*10000	Ratio	Pparb	L32	Delta	2^-(∆CT)*10000	Ratio		d-d- vsd+d- p=0.00001
37.71	25.2986	12.4114	0.183565	0.935991	35.35	25.6378	9.71225	1.19213	6.07861	34.31	25.86	8.45	2.85954	0.0365897	31.36	25.18	6.18	13.7922	70.326		d-d- vsd+d+ p=0.00001
37.91	25.162	12.748	0.145364	0.741206	35.77	26.0959	9.67407	1.22409	6.24159	34.4	26.69	7.71	4.77594	0.0611112	32.54	25.65	6.89	8.43147	42.9917		d-d+vsd+d- p=0.026
37.24	25.3822	11.8578	0.269437	1.37385	35.78	26.3603	9.41974	1.46007	7.44485	33.68	26.92	6.76	9.22651	0.118059	30.95	25.92	5.03	30.6069	156.063		d-d+vsd+d+ p=0.00001
37.43	25.14	12.29	0.19968	1.01816	36.77	25.8845	10.8855	0.528599	2.69531	32.93	25.7	7.23	6.66121	0.0852345	32.17	25.43	6.74	9.3553	47.7023		d+d+vsd+d- p=0.00001
37.81	25.1488	12.6612	0.154382	0.787187	35.99	26.2105	9.77953	1.1378	5.80162	33.45	25.7	7.75	4.64534	0.0594401	31.48	25.77	5.71	19.1038	97.4093
37.28	25.1576	12.1224	0.224282	1.14361	35.72	25.814	9.90603	1.04229	5.3146	32.82	25.71	7.11	7.23897	0.0926273	31.91	25.36	6.55	10.6722	54.4171
			0.196118	1				1.0975	5.5961				5.90125	0.0755103				15.327	78.1516	Mean
			0.0172055					0.116041					0.841955					3.14011		SE
																				ANOVA	d-d- vsd-d+ p=0.0065
																					d-d- vsd+d- p=0.00001
Jarid2	L32	Delta	2^-(∆CT)*10000	Ratio	Jarid2	L32	Delta	2^-(∆CT)*10000	Ratio	Jarid2	L32	Delta	2^-(∆CT)*10000	Ratio	Jarid2	L32	Delta	2^-(∆CT)*10000	Ratio		d-d- vsd+d+ p=0.00001
32.1275	25.3112	6.8163	8.87338	35.1344	34.0143	25.5248	8.4895	2.78231	11.0166	35.1969	25.8427	9.35416	1.52797	6.05006	38.6859	25.0608	13.6251	0.0791479	0.313388		d-d+vsd+d- p=0.26
31.5045	25.2934	6.2111	13.4981	53.4461	33.952	25.685	8.267	3.24627	12.8537	34.3751	25.8246	8.55049	2.66713	10.5606	38.6037	25.2244	13.3793	0.0938463	0.371587		d-d+vsd+d+ p=0.14
31.638	25.2311	6.4069	11.785	46.6632	33.863	26.0499	7.8131	4.44654	17.6062	34.5512	25.761	8.79021	2.25882	8.94388	37.4863	26.5969	10.8894	0.527196	2.08745		d+d-vsd+d+ p=0.0065
31.7537	25.5248	6.2289	13.3326	52.7908	34.4326	26.0588	8.3738	3.01464	11.9365	34.7038	26.0608	8.64297	2.50153	9.90489	38.2377	25.606	12.6317	0.157574	0.623918
33.0887	26.0588	7.0299	7.65225	30.2993	33.7206	26.2902	7.4304	5.79731	22.9546	36.4649	26.606	9.85885	1.07694	4.26416	39.2985	25.8423	13.4562	0.088979	0.352315
33.0531	26.1211	6.932	8.18955	32.4268	33.863	26.1567	7.7063	4.7882	18.959	36.4179	26.6696	9.74828	1.16272	4.60383	37.4863	26.706	10.7803	0.568588	2.25134
		6.60418	10.5552	41.7934			8.01335	4.01255	15.8878			9.1575	1.86585	7.3879			12.4603	0.252555	1	Mean	d-d+vsd+d- p=0.09
			0.982329					0.443216					0.259888					6.7		SE	d-d- vsd-d+ p=0.27
																			0.0001	ANOVA	d-d- vsd+d- p=0.0016
																					d-d- vsd+d+ p=0.00001
Figure 3G																					d+d-vsd+d+ p=0.00001
Targeted next-generation sequencing methylation assays in the 5’ Upstream through 3’ UTR regions of the mouse Jarid2 gene in BM isolated from VD(-) and VD(+) FL-HSCs recipients at 16 wks																					d-d+vsd+d+ p=0.00001
	Assay ID	ASY3159							ASY3160										ASY3162					ASY3163								ASY3164			ASY3166										ASY3167			ASY3168
	From ATG	-2453	-2407	-2388	-2381	-2359	-2351		-2211	-2208	-2195	-2179	-2169	-2163	-2148	-2131	-2124		-1157	-1148	-1128	-1122		-704	-700	-675	-668	-658	-649			45	89		2149	2164	2168	2182	2202	2210	2225	2230	2235		35922	35937		39152	39159
	From TSS*	-1852	-1806	-1787	-1780	-1758	-1750		-1610	-1607	-1594	-1578	-1568	-1562	-1547	-1530	-1523		-556	-547	-527	-521		-103	-99	-74	-67	-57	-48			646	690		2750	2765	2769	2783	2803	2811	2826	2831	2836		36523	36538		39753	39760
	GRCm38	Chr13:44729419	Chr13:44729465	Chr13:44729484	Chr13:44729491	Chr13:44729513	Chr13:44729521		Chr13:44729661	Chr13:44729664	Chr13:44729677	Chr13:44729693	Chr13:44729703	Chr13:44729709	Chr13:44729724	Chr13:44729741	Chr13:44729748		Chr13:44730715	Chr13:44730724	Chr13:44730744	Chr13:44730750		Chr13:44731168	Chr13:44731172	Chr13:44731197	Chr13:44731204	Chr13:44731214	Chr13:44731223			Chr13:44731916	Chr13:44731960		Chr13:44734020	Chr13:44734035	Chr13:44734039	Chr13:44734053	Chr13:44734073	Chr13:44734081	Chr13:44734096	Chr13:44734101	Chr13:44734106		Chr13:44767793	Chr13:44767808		Chr13:44771023	Chr13:44771030
	GRCm39	Chr13:44882895	Chr13:44882941	Chr13:44882960	Chr13:44882967	Chr13:44882989	Chr13:44882997		Chr13:44883137	Chr13:44883140	Chr13:44883153	Chr13:44883169	Chr13:44883179	Chr13:44883185	Chr13:44883200	Chr13:44883217	Chr13:44883224		Chr13:44884191	Chr13:44884200	Chr13:44884220	Chr13:44884226		Chr13:44884644	Chr13:44884648	Chr13:44884673	Chr13:44884680	Chr13:44884690	Chr13:44884699			Chr13:44885392	Chr13:44885436		Chr13:44887496	Chr13:44887511	Chr13:44887515	Chr13:44887529	Chr13:44887549	Chr13:44887557	Chr13:44887572	Chr13:44887577	Chr13:44887582		Chr13:44921269	Chr13:44921284		Chr13:44924499	Chr13:44924506
	Location	5-Upstream	5-Upstream	5-Upstream	5-Upstream	5-Upstream	5-Upstream		5-Upstream	5-Upstream	5-Upstream	5-Upstream	5-Upstream	5-Upstream	5-Upstream	5-Upstream	5-Upstream		5-Upstream	5-Upstream	5-Upstream	5-Upstream		5-Upstream*	5-Upstream*	5-Upstream*	5-Upstream*	5-Upstream*	5-Upstream*			Exon 1	Intron 1		Intron 1	Intron 1	Intron 1	Intron 1	Intron 1	Intron 1	Intron 1	Intron 1	Intron 1		Intron 1	Intron 1		Intron 1	Intron 1
	FASTA ID	Jarid2.3149	Jarid2.3195	Jarid2.3214	Jarid2.3221	Jarid2.3243	Jarid2.3251		Jarid2.3391	Jarid2.3394	Jarid2.3407	Jarid2.3423	Jarid2.3433	Jarid2.3439	Jarid2.3454	Jarid2.3471	Jarid2.3478		Jarid2.4445	Jarid2.4454	Jarid2.4474	Jarid2.4480		Jarid2.4898	Jarid2.4902	Jarid2.4927	Jarid2.4934	Jarid2.4944	Jarid2.4953			Jarid2.5646	Jarid2.5690		Jarid2.7750	Jarid2.7765	Jarid2.7769	Jarid2.7783	Jarid2.7803	Jarid2.7811	Jarid2.7826	Jarid2.7831	Jarid2.7836		Jarid2.41523	Jarid2.41538		Jarid2.44753	Jarid2.44760
Recipients Bone Marrow	Customer ID	CpG#-202	CpG#-201 cg31520436	CpG#-200 cg31520437	CpG#-199	CpG#-198	CpG#-197		CpG#-195	CpG#-194	CpG#-193 cg31520444	CpG#-192	CpG#-191	CpG#-190	CpG#-189	CpG#-188	CpG#-187		CpG#-62	CpG#-61	CpG#-60	CpG#-59		CpG#-27 cg31520610	CpG#-26	CpG#-25	CpG#-24	CpG#-23	CpG#-22 cg31520615			CpG#1	CpG#2 cg31520637		CpG#97	CpG#98	CpG#99	CpG#100	CpG#101	CpG#102	CpG#103 cg31520738	CpG#104	CpG#105		CpG#349	CpG#350		CpG#368	CpG#369
D+ to D+	Sample 1	26.867	17.9207	6.25993	4.43381	3.22071	2.90735		0.900901	0	0	0.787402	0	0.787402	0.763359	0	0		0.244898	0.0815661	0.248139	0.328947		0.137931	0.146413	0.291545	0.146628	0.283286	0.415512			0.228571	0.108932		0	0.502513	0	0.510204	0.49505	0	0	0.483092	0.462963		50.7951	41.4004		64.2336	60.7692
D+ to D+	Sample 2	31.5226	17.9734	7.72114	4.64072	3.31858	2.88889		0	0	0	0	2.7027	0	0	0	0		0.193798	0.194932	0.391389	0.580271		0.248139	0	0	0.263852	0	0.248756			0	0		0	0	0	0	1.17647	0	0	0	2.10526		51.3817	40.9508		79.4118	81.25
D+ to D+	Sample 3	27.2727	19.4716	6.36816	3.76984	4.17495	5.28415		2.77778	5.40541	0	0	0	2.38095	0	0	0		0.239808	0.481928	0.956938	0.475059		0.632911	0	0	0	0	0.346021			0.421941	0		1.63934	1.72414	0	1.75439	0	0	0	1.96078	1.78571		47.2832	43.5175		66	71.7391
D+ to D+	Sample 4	26.025	18.4641	4.99195	2.89855	1.84615	2.64798												0	0	0	0.381679		0.41841	0.460829	0	0	0.469484	0			0.574713	0		0	0	0	0	0	0	0	0	0		48.5526	42.4745
D- to D+	Sample 5	28.646	17.8933	5.91767	4.11782	2.60521	3.8961		0.724638	0.719424	0.724638	0	0.689655	0	0.699301	0.694444	2.11268		0.144404	0.0726216	0.4329	0.071582		0.176991	0.314465	0.234604	0.17452	0.392817	0.395034			0.551876	0.106838		0	0.638978	0	0	0	0.879765	0.584795	0.3003	0.862069		49.4594	44.1558		71.0692	67.5497
D- to D+	Sample 6	31.1502	20.8718	8.34613	5.15569	2.75413	3.21932		0	0	0	0	0	0	0	3.0303	0		0.503145	0.252207	0.127551	0.501882		0.240385	0	0.26455	0.267023	0.262467	0.13089						0.694444	0	0.757576	0.826446	0	0	0	0	1.5748		52.0187	44.1167		82.5397	78.6885
D- to D+	Sample 7	34.6511	21.7511	8.73863	5.24462	3.73796	5.0312		0	0	0	0	1.2987	0	0	0	1.33333		0.215983	0	0	0.10661		0.106724	0.229358	0	0.222469	0.108578	0.542888			0.515464	0.2457		0.531915	0.561798	0	1.15607	0	0	0	0.543478	0.526316		53.2258	44.7281		62.5	71.1864
D- to D+	Sample 8	33.4082	18.3995	8.282	4.84196	3.19787	4.63576		2.32558	0	0	0	0	2	4	0	2		0.545455	0.363636	0.178253	0.35524		0.488599	0.172712	0.524476	0.175439	0.17094	0.513699			0	0		0	0.980392	0	0	0	1.02041	0	1.07527	0		54.9236	48.5332		78.125	81.25
Recipients eWAT SVF
D+ to D+	Sample 1	51.4874	28.3194	9.20125	6.64732	4.68933	4.47545		0.801509	0.559963	0.731596	1.015	0.788436	0.74791	0.823938	0.517241	0.956106		0.238322	0.118878	0.308057	0.257611		0.19425	0.308896	0.179928	0.140365	0.315209	0.117739			0.344218	0.183743		0.463576	0.194553	0.130719	0.191571	0.0628931	0.484555	0.608273	0.191939	0.544794		41.0602	24.0769		76.7013	76.127
D+ to D+	Sample 2	51.9787	29.4136	8.80121	6.26506	6.21336	7.03726		1.30246	0.858369	0.973574	0.66313	0.522193	0.780234	1.02302	0.89172	1.02302		0.179131	0.179614	0.133452	0.219684		0.153492	0.246812	0.121655	0.408998	0.437898	0.0792707			0.408163	0.299665		0.657895	0.340716	0.174216	0.34965	0.683761	0.162075	0.821018	0.347222	0.816993		42.8077	24.7533		75.5672	76.3441
D+ to D+	Sample 3	49.7074	29.1495	8.10722	6.22339	5.70459	5.84595		1.51188	0.499287	0.900277	0.807537	0.531208	0.799467	1.1811	0.652742	1.05611		0.306513	0.205339	0.30785	0.305577		0.435308	0.361384	0.253872	0.255232	0.273224	0.321464			0.303142	0.135962		0.192864	0.383509	0.385356	0.84666	0.274474	0.176523	0.263389	0.465549	0.524934		48.6528	30.3663		78.03	77.8265
D- to D+	Sample 4	46.7833	19.3652	5.34351	2.84053	2.37473	2.67368		1.06178	0.286533	0.654818	0.549954	0.547945	0.733272	0.630631	0.44843	0.628931		0.194489	0.225879	0.127551	0.220264		0.15674	0.248344	0.4095	0.123203	0.162866	0.324412			0.276345	0.119945		0.350058	0.358423	0.241546	0.600962	0.477897	0.909091	0.690449	0.367197	0.918485		20.5013	13.1467		77.6706	80.0995
D- to D+	Sample 5	41.8773	19.0713	5.59635	3.54496	2.67539	3.94079		0.815047	0	0.30525	0.592066	0.351288	0.352734	0.348635	0.290698	1.11176		0.267575	0.339312	0.193424	0.286875		0.227531	0.362757	0	0.240481	0.275049	0.274725			0.310127	0.148412		0.27959	0	0.364964	0.178412	0.356824	0.338983	0.513259	0.541516	0.852515		36.0659	29.1708		72.7042	73.2812
D- to D+	Sample 6	45.2087	19.9298	5.48913	4.13253	3.33974	3.39874		0.799419	0.361011	0.710732	0.692042	0.273598	0.551344	0.815772	0.820232	0.956938		0.206132	0.307062	0.229299	0.226301		0.255319	0.515933	0.272315	0.335161	0.149298	0.269461			0.253883	0.169683		0.315789	0.541126	0	0.325733	0.331126	0.309278	0.939457	1.02389	0.835946		24.1006	16.2804		77.5145	77.9214
Ensembl Regulatory Build** / UCSC Genome Browser		Promoter 1: ENSMUSR00000073040																																											Enhancer: ENSMUSR00000339025
									CpG Island																										CpG Island
																																			Conserved Element
p-values	by CpG	0.0663505	0.252092	0.131322	0.101786	0.907103	0.341252		0.643801	0.335433	0.436588	0.285591	0.650891	0.533796	0.460233	0.323363	0.0638757		0.166862	0.900475	0.371724	0.168354	#DIV/0!	0.465245	0.837209	0.20793	0.163794	0.739439	0.3155		#DIV/0!	0.822593	0.239724		0.825261	0.980862	0.355918	0.894074	0.184146	0.135729	0.355918	0.808091	0.586751	#DIV/0!	0.100386	0.0338743	#DIV/0!	0.598828	0.606905
		0.0159203	2.14997e-05	0.000597845	0.00193751	0.00670516	0.0414009		0.240166	0.0535982	0.09928	0.1207	0.135473	0.106685	0.0736798	0.43098	0.482003		0.689301	0.0442058	0.367332	0.640935		0.633171	0.453093	0.755462	0.739942	0.0823833	0.204924			0.107262	0.299028		0.418203	0.971549	0.843869	0.706505	0.80992	0.33159	0.50281	0.217945	0.0695795		0.0298818	0.264309		0.675023	0.879927
[truncated: 48 more columns]

## Sheet: Fig 4
Figure 4A															Figure 4B
Peritoneal Macrophages from VD+ mice transfected with Jarid2 siRNA vs siRNA Control												2DG uptake 3T3L1 coculture with Jarid2 sirna transfected macrophages in VD suffieicnt conditions
Media Cytokine assessment
												cont	2ul of isotope
												C14 2DG	51423
Media		tnf-a(pg/ml)		il1b(pg/ml)		il6(pg/ml)							61243
D+	cont-1	57.658	58.957	62.341	63.0625	53.443	54.2845					4nmol 2DG=	56333
		60.256		63.784		55.126						1nmol 2DG=	14083.2
D+	cont-2	65.595	59.245	58.568	57.625	49.4	49.8775					cont															jarid sirna
		52.895		56.682		50.355						Condition	CPM	[mg/ml]	volume (ml)	total mg	nmol	nmol/min/mg	pmol/min/mg	pmol/min/mg	std dev	std err	average	fold change	avg fold change		Condition	CPM	[mg/ml]		volume (ml)	total mg	nmol	nmol/min/mg	pmol/min/mg	pmol/min/mg	std dev	std err	average	fold change	avg fold change
D+	cont-3	55.349	55.926	57.866	56.2065	46.4	45.382					neg cont	443.72	0.63896	0.4	0.255584	0.00504111	0.00197239	1.97239								neg cont	713.55	0.62608		0.4	0.250432	0.00810665	0.00323707	3.23707
		56.503		54.547		44.364						1	2160.68	0.66304	0.4	0.265216	0.0245475	0.00925567	9.25567	7.28328							1	3860.17	0.644		0.4	0.2576	0.0438554	0.0170246	17.0246	13.7876
	cont-4	55.493	53.2565	54.608	55.1545	47.426	46.4835	16.0395				Basal	2077.24	0.6552	0.4	0.26208	0.0235996	0.00900471	9.00471	7.03232	0.177453	0.125478	7.1578				Basal	3857.55	0.63112		0.4	0.252448	0.0438257	0.0173603	17.3603	14.1232	0.237341	0.167825	13.9554
		51.02		55.701		45.541						neg cont	802.68	0.63616	0.4	0.254464	0.00911926	0.00358371	3.58371								neg cont	3554.94	0.63112		0.4	0.252448	0.0403877	0.0159984	15.9984
			54.5913		55.6805		45.9327	Mean					6880.36	0.6468	0.4	0.25872	0.0781679	0.0302133	30.2133	26.6296				3.72036				10805.8	0.64792		0.4	0.259168	0.122765	0.0473688	47.3688	31.3704				2.2479
			1.41252		1.7579		2.00247	SE				Insulin	7896.76	0.66528	0.4	0.266112	0.0897152	0.0337133	33.7133	30.1296	2.47489	1.75001	28.3796	4.20934	3.96485		Insulin	10180.9	0.65296		0.4	0.261184	0.115666	0.0442851	44.2851	28.2867	2.1805	1.54185	29.8285	2.02693	2.13742
D+	Jarid2 siRNA-1	84.593	83.593	64.538	65.509	62.86	64.289					neg cont	465.56	0.53928	0.4	0.215712	0.00528923	0.00245199	2.45199								neg cont	813.11	0.60256		0.4	0.241024	0.00923775	0.00383271	3.83271
		82.593		66.48		65.718						2	1471.88	0.55216	0.4	0.220864	0.016722	0.0075712	7.5712	5.11921							2	2407.38	0.61992		0.4	0.247968	0.0273503	0.0110298	11.0298	7.19705
D+	Jarid2 siRNA-2	94.167	93.6115	66.156	66.534	65.214	65.886					Basal	1435.48	0.55552	0.4	0.222208	0.0163085	0.0073393	7.3393	4.88731	0.163977	0.115949	5.00326				Basal	2747.98	0.60704		0.4	0.242816	0.0312198	0.0128574	12.8574	9.02469	1.29234	0.913823	8.11087
		93.056		66.912		66.558						neg cont	536.12	0.54656	0.4	0.218624	0.00609087	0.002786	2.786								neg cont	1037.12	0.61152		0.4	0.244608	0.0117827	0.00481699	4.81699
D+	Jarid2 siRNA+1	74.769	75.9725	65.509	65.509	64.205	64.289						5471.4	0.5516	0.4	0.22064	0.0621607	0.0281729	28.1729	25.3869				5.07407				2618.29	0.61096		0.4	0.244384	0.0297464	0.012172	12.172	7.35502				0.90681
		77.176		65.509		64.373						Insulin	5809.64	0.55664	0.4	0.222656	0.0660034	0.0296437	29.6437	26.8577	1.04	0.735391	26.1223	5.36803	5.22105		Insulin	3346.65	0.63448		0.4	0.253792	0.0380213	0.0149813	14.9813	10.1643	1.98647	1.40465	8.75966	1.25317	1.07999
D+	Jarid2 siRNA+2	75.278	74.584	66.264	66.1565	65.55	63.868	0.793969				neg cont	398.36	0.59696	0.4	0.238784	0.00452577	0.00189534	1.89534								neg cont	141.08	0.5852		0.4	0.23408	0.00160281	0.000684728	0.684728
		73.89		66.049		62.186						3	2559.4	0.6188	0.4	0.24752	0.0290774	0.0117475	11.7475	9.85214							3	4099.9	0.60144		0.4	0.240576	0.046579	0.0193615	19.3615	18.6767
			75.2782		65.8328		64.0785	Mean				Basal	2454.12	0.61208	0.4	0.244832	0.0278813	0.0113879	11.3879	9.49259	0.254246	0.179779	9.67237				Basal	4097.28	0.58968		0.4	0.235872	0.0465493	0.019735	19.735	19.0502	0.264109	0.186753	18.8635
			4.36538		0.253405		0.445525	SE				neg cont	849.72	0.59472	0.4	0.237888	0.00965368	0.00405808	4.05808								neg cont	3717.38	0.58968		0.4	0.235872	0.0422332	0.0179051	17.9051
			0.001559		0.00429922		0.000271566	T-test					8498.2	0.60424	0.4	0.241696	0.0965482	0.0399461	39.9461	35.888				3.71037				12841.5	0.60536		0.4	0.242144	0.145893	0.0602504	60.2504	42.3453				2.24483
												Insulin	9777.24	0.62104	0.4	0.248416	0.111079	0.0447151	44.7151	40.657	3.37215	2.38447	38.2725	4.20342	3.95689		Insulin	12055.5	0.60984		0.4	0.243936	0.136963	0.0561471	56.1471	38.242	2.90148	2.05165	40.2936	2.0273	2.13607
												neg cont	425.8	0.50624	0.4	0.202496	0.00483752	0.00238895	2.38895								neg cont	265.53	0.56392		0.4	0.225568	0.00301669	0.00133737	1.33737
												4	1692.52	0.518	0.4	0.2072	0.0192287	0.00928028	9.28028	6.89134							4	2272.45	0.5796		0.4	0.23184	0.0258173	0.0111358	11.1358	9.79847
												Basal	1646.6	0.52136	0.4	0.208544	0.018707	0.00897031	8.97031	6.58137	0.219182	0.154985	6.73635				Basal	2702.13	0.5684		0.4	0.22736	0.0306989	0.0135023	13.5023	12.165	1.67337	1.18325	10.9817
												neg cont	514.84	0.51296	0.4	0.205184	0.0058491	0.00285066	2.85066								neg cont	548.49	0.57176		0.4	0.228704	0.0062314	0.00272466	2.72466
													6725.24	0.51744	0.4	0.206976	0.0764055	0.0369152	36.9152	34.0645				5.05682				2538.38	0.57176		0.4	0.228704	0.0288386	0.0126096	12.6096	9.8849				0.900123
												Insulin	7150.84	0.52248	0.4	0.208992	0.0812408	0.0388727	38.8727	36.022	1.38417	0.978755	35.0433	5.34741	5.20211		Insulin	3455.38	0.59304		0.4	0.237216	0.0392566	0.0165489	16.5489	13.8242	2.78553	1.96967	11.8546	1.25884	1.07948
												neg cont	514.84	0.61544	0.4	0.246176	0.0058491	0.00237598	2.37598								neg cont	695.21	0.59864		0.4	0.239456	0.00789829	0.00329843	3.29843
												5	1101.16	0.6216	0.4	0.24864	0.0125103	0.00503149	5.03149	2.6555							5	5023.45	0.61096		0.4	0.244384	0.0570715	0.0233532	23.3532	20.0548
												Basal	1223.24	0.64008	0.4	0.256032	0.0138972	0.00542793	5.42793	3.05195	0.280329	0.198222	2.85373				Basal	5367.98	0.6048		0.4	0.24192	0.0609857	0.025209	25.209	21.9106	1.31227	0.927917	20.9827
												neg cont	988.6	0.5824	0.4	0.23296	0.0112315	0.00482121	4.82121								neg cont	2436.2	0.60536		0.4	0.242144	0.0276777	0.0114303	11.4303
													4950.12	0.63392	0.4	0.253568	0.0562384	0.0221788	22.1788	17.3576				6.08243				11337.6	0.6048		0.4	0.24192	0.128807	0.0532437	53.2437	41.8135				1.99276
												Insulin	5267.64	0.64232	0.4	0.256928	0.0598457	0.0232928	23.2928	18.4716	0.787707	0.556993	17.9146	6.4728	6.27762		Insulin	11265.6	0.63336		0.4	0.253344	0.127989	0.0505197	50.5197	39.0894	1.92617	1.36201	40.4514	1.86294	1.92785
												neg cont	533.32	0.55944	0.4	0.223776	0.00605906	0.00270764	2.70764								neg cont	1736.66	0.59864		0.4	0.239456	0.0197302	0.0082396	8.2396
												6	1439.96	0.61488	0.4	0.245952	0.0163594	0.00665146	6.65146	3.94382							6	4688.09	0.61096		0.4	0.244384	0.0532615	0.0217942	21.7942	13.5546
												Basal	1394.6	0.62048	0.4	0.248192	0.0158441	0.0063838	6.3838	3.67615	0.189269	0.133834	3.80999				Basal	5626.05	0.6048		0.4	0.24192	0.0639176	0.026421	26.421	18.1814	3.27165	2.31341	15.868
												neg cont	632.44	0.6188	0.4	0.24752	0.00718516	0.00290286	2.90286								neg cont	2140.14	0.60536		0.4	0.242144	0.0243142	0.0100412	10.0412
													2871.32	0.6272	0.4	0.25088	0.0326211	0.0130027	13.0027	10.0998				2.65088				9639.89	0.6048		0.4	0.24192	0.109519	0.0452707	45.2707	35.2295				2.22017
												Insulin	3418.44	0.62944	0.4	0.251776	0.0388369	0.0154252	15.4252	12.5223	1.71298	1.21126	11.3111	3.28671	2.9688		Insulin	9993.59	0.63336		0.4	0.253344	0.113537	0.0448155	44.8155	34.7743	0.321907	0.227623	35.0019	2.19148	2.20582
																							Mean	4.59855	4.59855														Mean		1.7611
																							SE		0.48444														SE		0.218808
																																							T-Test		0.000329212
Figure 4C																Figure 4D
Peritoneal Macrophages from VD- transfected with Ppargc1a+ siRNA vs siRNA Control																2DG uptake 3T3L1 coculture pgc1 sirna transfection VD deficient conditions
Media Cytokine assesment
																cont	2ul of isotope
																C14 2DG	60124
																	57421
	TNFa (pg/mL)			IL-1b (pg/mL)			IL-6 (pg/mL)									4nmol 2DG=	58772.5
	PGC1siRNA	siRNA control		PGC1siRNA	siRNA control		PGC1siRNA	siRNA control								1nmol 2DG=	14693.1
	25.43	63.07		18.44	80.327		79.14	311.032
	18.51	64.55		27.09	83.838		81.24	304.33								Control siRNA
	22	92.08		34.31	76.561		97.84	329.649								Condition	CPM	[mg/ml]	volume (ml)	total mg	nmol	nmol/min/mg	pmol/min/mg	pmol/min/mg	std dev	std err	average	fold change	avg fold change
	36.98	98.48		36.9	80.583		96.24	327.947								neg cont	660.027	0.719487	0.4	0.287795	0.00718733	0.00249738	2.49738
	30.12	84.77		51.02	65.677		70.54	365.713								1	1988.53	0.740704	0.4	0.296281	0.0216539	0.00730857	7.30857	4.81119
	24.41	63.07		63.17	64.279		70.24	371.67								Basal	1986.59	0.733796	0.4	0.293518	0.0216328	0.00737018	7.37018	4.8728	0.043564	0.0308044	4.842
																neg cont	762.656	0.71702	0.4	0.286808	0.0083049	0.00289563	2.89563
Mean	26.2417	77.67		38.4883	75.2108		82.54	335.057									2128.28	0.726394	0.4	0.290558	0.0231758	0.00797633	7.97633	5.0807				1.0493
SE	2.65918	6.55634		6.62839	3.37483		4.93396	11.3746								Insulin	2665.88	0.742677	0.4	0.297071	0.02903	0.00977207	9.77207	6.87644	1.26978	0.89787	5.97857	1.42017	1.23473
T-TEST		2.69781e-05			0.000589706			1.79686e-09								neg cont	733.701	0.631659	0.4	0.252663	0.0079896	0.00316215	3.16215
																2	1913.46	0.643007	0.4	0.257203	0.0208365	0.00810121	8.10121	4.93905
																Basal	2165.51	0.645968	0.4	0.258387	0.0235812	0.00912629	9.12629	5.96414	0.724844	0.512542	5.4516
																neg cont	899.469	0.638073	0.4	0.255229	0.00979472	0.00383762	3.83762
																	2069.53	0.642514	0.4	0.257006	0.0225361	0.00876872	8.76872	4.9311				0.904524
																Insulin	2608.52	0.646955	0.4	0.258782	0.0284054	0.0109766	10.9766	7.13895	1.56118	1.10392	6.03502	1.30952	1.10702
																neg cont	236.399	0.68248	0.4	0.272992	0.00257426	0.000942978	0.942978
																3	1665.93	0.701724	0.4	0.280689	0.018141	0.00646302	6.46302	5.52004
																Basal	1763.99	0.695803	0.4	0.278321	0.0192088	0.00690169	6.90169	5.95871	0.310184	0.219333	5.73937
																neg cont	882.861	0.680507	0.4	0.272203	0.00961387	0.00353188	3.53188
																	2634.73	0.688895	0.4	0.275558	0.0286908	0.0104119	10.4119	6.88001				1.19874		1.10846	Mean
																Insulin	2053.09	0.703697	0.4	0.281479	0.022357	0.0079427	7.9427	4.41082	1.74597	1.23459	5.64542	0.76852	0.983629	0.0724906	SE
																pgc1 siRNA
																neg cont	328.492	0.602547	0.4	0.241019	0.0035771	0.00148416	1.48416
																1	813.613	0.612909	0.4	0.245164	0.0088598	0.00361383	3.61383	2.12967
																Basal	931.576	0.615869	0.4	0.246348	0.0101443	0.0041179	4.1179	2.63374	0.35643	0.252034	2.38171
																neg cont	537.883	0.608468	0.4	0.243387	0.00585724	0.00240655	2.40655
																	2210.4	0.612415	0.4	0.244966	0.02407	0.00982587	9.82587	7.41931				3.11512
																Insulin	2688.98	0.616856	0.4	0.246742	0.0292815	0.0118672	11.8672	9.46069	1.44347	1.02069	8.44	3.97223	3.54368
																neg cont	646.455	0.698763	0.4	0.279505	0.00703954	0.00251857	2.51857
																2	849.353	0.704191	0.4	0.281676	0.00924898	0.00328355	3.28355	0.764979
																Basal	904.305	0.720473	0.4	0.288189	0.00984738	0.00341698	3.41698	0.898411	0.094351	0.0667163	0.831695
																neg cont	934.788	0.669652	0.4	0.267861	0.0101793	0.00380023	3.80023
																	2521.86	0.715046	0.4	0.286018	0.0274617	0.00960137	9.60137	5.80114				6.97508
																Insulin	2468.54	0.722447	0.4	0.288979	0.0268811	0.00930209	9.30209	5.50186	0.211619	0.149637	5.6515	6.61524	6.79516
																neg cont	417.128	0.649422	0.4	0.259769	0.0045423	0.00174859	1.74859
																3	801.187	0.69827	0.4	0.279308	0.00872448	0.00312361	3.12361	1.37501
																Basal	895.277	0.703204	0.4	0.281282	0.00974907	0.00346595	3.46595	1.71735	0.242072	0.171171	1.54618
																neg cont	715.704	0.701724	0.4	0.280689	0.00779362	0.0027766	2.7766
																	2265.52	0.709125	0.4	0.28365	0.0246702	0.00869743	8.69743	5.92083				3.82932
																Insulin	3527.26	0.711099	0.4	0.284439	0.0384099	0.0135037	13.5037	10.7271	3.39856	2.40314	8.32397	6.9378	5.38356	6.08936	Mean
																														0.576282	SE
																														0.0119035	T-TEST
Figure 4E											Figure 4F										Figure 4G
Adipocyte 2DG uptake after co-culture with SVF macs from HSC D+ vs HSC D- C57 primary transplant											Cytokine assay from SVF macs media fromfrom HSC D+ vs HSC D- C57 primary transplant										Adipocyte 2DG uptake after co-culture with peritoneal macs from HSC D+ vs HSC D- C57 primary transplant plus cytokine antibodies
No stimulated	Insulin Stimulated	ratio		No stimulated	Insulin Stimulated	ratio						TNFa (pg/mL)			IL-1b (pg/mL)			IL-6 (pg/mL)			Media D-				D-TNFaAb				D- IL1b Ab					D-IL-6 Ab
pmol/min/mg	pmol/min/mg			pmol/min/mg	pmol/min/mg							D+	D_		D+	D-		D+	D-		No stimulated	Insulin Stimulated	ratio		No stimulated	Insulin Stimulated	ratio		No stimulated		Insulin Stimulated	ratio		No stimulated	Insulin Stimulated	ratio
5.78257	22.0943	3.82084		6.63432	12.6913	1.91297						18.3529	35.155		34.3688	54.0037		41.8471	53.0255		pmol/min/mg	pmol/min/mg			pmol/min/mg	pmol/min/mg			pmol/min/mg		pmol/min/mg			pmol/min/mg	pmol/min/mg
6.28782	19.1666	3.04821		6.28247	13.1855	2.09878						18.5017	36.5024		34.3688	51.2743		34.1099	50.7932		2.05431	6.70963	3.26613		4.49856	10.4002	2.3119		8.4451		22.2485	2.63449		14.2139	42.8637	3.01561
5.05435	18.0764	3.5764		6.31807	13.4403	2.12727						14.2154	28.9547		29.1254	43.2145		31.0245	50.1325		2.45233	2.98698	1.21802		5.53365	11.7396	2.12149		8.42082		23.243	2.76019		15.1128	42.7832	2.83092
5.31014	18.534	3.49031		6.41472	13.3727	2.08469						16.2135	30.1254		26.3214	46.2145		33.2145	51.0001		0.961178	2.01295	2.09425		4.68675	12.0828	2.57808		2.9256		7.16397	2.44872		14.5422	28.3083	1.94663
6.11293	20.1391	3.29451		6.47069	13.0744	2.02055						22.1782	35.4411		37.1612	49.1254		34.5759	54.6982		1.24637	2.22	1.78118		4.58778	13.5552	2.95463		3.01825		6.00279	1.98884		5.65139	23.9197	4.23253
5.45527	18.8713	3.45929		6.34762	13.2782	2.09183						21.6014	34.6613		35.774	52.2237		33.2424	51.445		9.23488	17.6237	1.90838		21.5847	43.5146	2.01599		5.63093		12.1212	2.15261		7.97486	18.1537	2.27636
2.78311	10.8505	3.8987		2.9232	6.34859	2.17179															8.2855	19.6921	2.37669		22.2118	54.6308	2.45954		7.35647		13.5961	1.84818		10.2839	20.1859	1.96285
2.87708	10.0753	3.50192		3.12033	5.9543	1.90823					Mean	18.5105	33.4733		32.8533	49.3427		34.669	51.8491
											SE	1.24839	1.10582		1.71508	1.42429		1.51964	0.600972				2.10744				2.40694					2.3055				2.71082	Mean
4.95791	17.2259	3.51127		5.56393	11.4181	2.05201	Mean				T-TEST		7.83293e-06			3.9981e-05			1.22917e-06				0.280022				0.138489					0.149252				0.353795	SE
0.48593	1.54037	0.0958804		0.556385	1.15272	0.0342912	SE																													0.43	ANOVA
						9.29622e-10	T-TEST
Figure 4H
Macrophage exosome-isolated media miRNA abundance after transplantation of VD- vs. VD+ FL-HSCs into VD+ mice
donor	recipient	miR 106b 5'	miR 39	∆CT	Expression		Ratio			miR let-7g 5'	miR 39	∆CT	Expression		Ratio			miR 330 3'	miR 39	∆CT	Expression		Ratio			miR19b 5'	miR 39	∆CT	Expression			Ratio			miR 142 3'	miR 39							miR 125a 5'	miR 39
d-	d+	32.2473	26.2876	5.95968	0.0160679	160.679	35.399	29.0555		35.1017	25.919	9.18266	0.00172086	17.2086	5.80413	6.39758		34.7684	25.0397	9.72876	0.00117856	11.7856	2.68765	3.16059		34.8284	25.9552	8.8732	0.00213256		21.3256	6.55727	7.18898		34.5188	25.1097	9.4091	0.00147088	14.7088	4.24428	4.95041		34.463	25.3373	9.12566	0.00179021	17.9021	4.72539	4.48125
	d+	32.8724	26.2725	6.59993	0.0103091	103.091	22.712			34.9813	26.0671	8.91423	0.00207276	20.7276	6.99103			34.6481	25.3544	9.29373	0.00159334	15.9334	3.63354			34.7166	26.0976	8.619	0.00254345		25.4345	7.82069			34.407	25.4123	8.9947	0.00196031	19.6031	5.65654			34.4908	25.2078	9.28301	0.00160523	16.0523	4.23711
	d+	32.4184	26.4079	6.01045	0.0155122	155.122	34.1749	27.8608		34.3519	25.7061	8.64581	0.00249662	24.9662	8.42063	10.0504		34.4908	26.6139	7.87686	0.00425432	42.5432	9.70177	11.9794		34.1318	25.7505	8.3813	0.00299901		29.9901	9.22147	10.8713		34.2608	25.7003	8.5605	0.0026487	26.487	7.6429	9.3077		34.5	25.4854	9.01458	0.00193348	19.3348	5.10356	5.1699
	d+	32.7157	26.0398	6.67591	0.00978025	97.8025	21.5468			33.9632	25.7894	8.17375	0.00346302	34.6302	11.6801			34.1113	26.7898	7.3215	0.00625187	62.5187	14.2571			33.7706	25.8306	7.94	0.00407213		40.7213	12.5212			33.9082	25.8694	8.0388	0.00380259	38.0259	10.9725			34.4537	25.4762	8.97756	0.00198374	19.8374	5.23623
	d+	31.9896	26.1312	5.85843	0.017236	172.36	37.9726	30.5754		34.7781	26.9564	7.82167	0.0044202	44.202	14.9085	14.4453		33.9262	26.1604	7.76578	0.00459479	45.9479	10.4782	10.1526		33.5986	25.0296	8.569	0.00263314		26.3314	8.09649	7.85351		33.7362	25.2642	8.472	0.00281627	28.1627	8.12642	7.88254		34.5	25.3373	9.16268	0.00174485	17.4485	4.60566	4.42139
	d+	33.0808	26.5101	6.57061	0.0105208	105.208	23.1783			34.7688	26.8546	7.91423	0.00414552	41.4552	13.9821			33.9169	26.0586	7.85834	0.00430926	43.0926	9.82706			33.59	24.9317	8.6583	0.0024751		24.751	7.61053			33.7276	25.1663	8.5613	0.00264723	26.4723	7.63866			34.4908	25.2078	9.28301	0.00160523	16.0523	4.23711
	d+	32.2701	26.0746	6.19545	0.0136453	136.453	30.0619	32.6705		34.6944	26.7157	7.97867	0.00396443	39.6443	13.3713	10.9799		34.824	25.9105	8.91353	0.00207377	20.7377	4.72913	4.11358		34.45	24.7982	9.6518	0.00124314		12.4314	3.82245	3.16536		34.5704	25.0239	9.5465	0.00133726	13.3726	3.85871	4.81686		33.63	25.4762	8.15378	0.00351131	35.1131	9.26835	6.96675
	d+	31.8356	25.871	5.96457	0.0160134	160.134	35.2791			34.8888	26.2714	8.61734	0.00254638	25.4638	8.58847			34.824	25.4754	9.34856	0.00153392	15.3392	3.49803			34.6306	24.371	10.2596	0.000815742		8.15742	2.50828			34.5704	25.6056	8.9648	0.00200136	20.0136	5.775			34.1576	25.0134	9.14417	0.00176738	17.6738	4.66514
						136.356	30.0406	30.0406	Mean					31.0372	10.4683	10.4683	Mean					32.2373	7.35156	7.35156	Mean						23.6428	7.26979	7.26979	Mean					23.3558	6.73938	6.73938	Mean					19.9268	5.25982	5.25982
							2.34942	0.733832	SE						1.22132	1.16946	SE						1.50248	1.54531	SE							1.09832	1.1211	SE						0.824779	0.785271	SE						0.586338	0.419862
d+	d+	37.1632	26.3595	10.8037	0.000559453	5.59453	1.23253	1.31101		37.6748	25.3359	12.339	0.000193021	1.93021	0.651025	0.623062		37.9155	26.6139	11.3016	0.000396175	3.96175	0.903457	1.07033		37.2192	25.3945	11.8247	0.000275683		2.75683	0.847683	0.812775		37.4428	25.7003	11.7425	0.000291847	2.91847	0.842133	0.983565		37.6193	26.3555	11.2638	0.000406687	4.06687	1.07348	1.1958
	d+	37.1447	26.5139	10.6308	0.000630696	6.30696	1.38948			37.6933	25.2248	12.4685	0.00017644	1.7644	0.595098			37.3509	26.5028	10.848	0.000542522	5.42522	1.23719			37.2364	25.2877	11.9487	0.000252978		2.52978	0.777867			36.9182	25.5935	11.3247	0.000389875	3.89875	1.125			37.4712	26.5036	10.9676	0.000499371	4.99371	1.31813
	d+	37.9726	26.0943	11.8783	0.00026562	2.6562	0.585186	0.972188		37.6008	25.447	12.1538	0.000219448	2.19448	0.740158	0.638599		37.0084	26.725	10.2834	0.000802386	8.02386	1.8298	1.69924		37.1504	25.5013	11.6491	0.000311366		3.11366	0.957402	0.831006		36.6	25.8071	10.7929	0.000563655	5.63655	1.62644	1.51191		37.138	26.1334	11.0046	0.000486719	4.86719	1.28473	1.40622
	d+	36.861	26.1985	10.6626	0.000616946	6.16946	1.35919			37.6841	25.0675	12.6166	0.000159226	1.59226	0.537041			36.8418	26.3362	10.5056	0.000687878	6.87878	1.56867			37.2278	25.1364	12.0914	0.000229153		2.29153	0.70461			36.4452	25.4333	11.0119	0.00048427	4.8427	1.39738			36.9714	26.2167	10.7547	0.000578774	5.78774	1.52772
	d+	36.9724	26.6305	10.342	0.000770471	7.70471	1.69742	1.28543		37.6656	24.725	12.9406	0.000127202	1.27202	0.429028	0.458398		36.8325	25.9938	10.8388	0.000546013	5.46013	1.24516	0.865018		37.2106	25.8071	11.4035	0.000369151		3.69151	1.13508	0.88931		36.4366	25.104	11.3326	0.000387746	3.87746	1.11885	0.793839		36.9621	25.7264	11.2357	0.000414692	4.14692	1.09461	0.839161
	d+	37.4345	26.134	11.3005	0.000396464	3.96464	0.873447			37.7674	25.0119	12.7555	0.000144617	1.44617	0.487767			38.4801	26.2807	12.1994	0.000212624	2.12624	0.484879			37.3052	25.083	12.2222	0.000209291		2.09291	0.643538			37.9674	25.3799	12.5875	0.000162474	1.62474	0.468825			37.7674	25.6246	12.1428	0.000221139	2.21139	0.583712
	d+	38.8029	25.9019	12.901	0.000130739	1.30739	0.288031	0.431372		37.0547	26.327	10.7277	0.000589711	5.89711	1.98898	2.27994		38.4801	25.5958	12.8844	0.000132258	1.32258	0.301609	0.365421		36.643	25.4244	11.2186	0.000419628		4.19628	1.29029	1.46691		37.9674	25.7213	12.2461	0.000205853	2.05853	0.593994	0.710687		37.7674	25.4858	12.2816	0.000200849	2.00849	0.530156	0.558812
	d+	38.2677	26.3633	11.9044	0.000260866	2.60866	0.574713			36.8418	26.4843	10.3575	0.000762242	7.62242	2.5709			38.1284	25.7531	12.3753	0.000188223	1.88223	0.429233			36.4452	25.5757	10.8695	0.000534508		5.34508	1.64353			37.6406	25.8726	11.768	0.000286734	2.86734	0.827379			37.175	25.0415	12.1335	0.000222562	2.22562	0.587469
						4.53907	1	1	Mean					2.96488	1	1	Mean					4.3851	1	1	Mean						3.2522	1	1	Mean					3.46557	1	1	Mean					3.78849	1	1
							0.174081	0.14467	SE						0.286661	0.303059	SE						0.198949	0.195234	SE							0.11992	0.110655	SE						0.138988	0.127234	SE						0.136234	0.132896
								1.54376e-07	T-TEST							0.00145705	Ttest							0.0279321	T-TEST							5.73471e-05	0.00766494	T-TEST						7.7836e-06	0.00221799	T-TEST						5.53661e-06	0.000480073
Figure 4J															Figure4K
Insulin stimulated 2DG-uptake in after 72h after 3T3L1 cell were transfected with miRNA mimics														Insulin stimulated 2DG-uptake in after 72h after 3T3L1 cell were transfected with miR106 antagomir and exposed to vitaminD - media
cont	2ul of isotope													cont	2ul of isotope
C14 2DG	64512													C14 2DG	59400
	78425														60142
4nmol 2DG=	71468.5													4nmol 2DG=	59771
1nmol 2DG=	17867.1													1nmol 2DG=	14942.8
Condition wells			CPM	[mg/ml]	volume (ml)	total mg	nmol	nmol/min/mg	pmol/min/mg	pmol/min/mg	fold change			Condition	Wells		CPM	[mg/ml]	volume (ml)	total mg	nmol	nmol/min/mg	pmol/min/mg	pmol/min/mg	average	fold change
cont	1	neg cont	580.671	0.452538	0.4	0.181015	0.00519991	0.00287264	2.87264					Vitamin D-	1	neg cont	700	1.485	0.4	0.594	0.00749527	0.00126183	1.26183
	2	Basal1	3026.02	0.686662	0.4	0.274665	0.027098	0.00986584	9.86584	6.9932					2	Basal1	4005	1.379	0.4	0.5516	0.0428837	0.00777441	7.77441	6.51258
	3	Basal2	3858.45	0.662021	0.4	0.264808	0.0345524	0.0130481	13.0481	10.1755					3	Basal2	3625	1.275	0.4	0.51	0.0388148	0.00761075	7.61075	6.34892	6.43075
	1	neg cont	1300.77	0.662021	0.4	0.264808	0.0116484	0.00439879	4.39879						1	neg cont	1175	1.404	0.4	0.5616	0.0125814	0.00224027	2.24027
	2	Insulin1	9494.97	0.679425	0.4	0.27177	0.0850274	0.0312865	31.2865	26.8877	3.84483				2	Insulin1	11717	1.401	0.4	0.5604	0.12546	0.0223876	22.3876	20.1473		3.0936
	3	Insulin2	9534.47	0.603737	0.4	0.241495	0.0853811	0.0353553	35.3553	30.9565	3.04227				3	Insulin2	12121	1.42	0.4	0.568	0.129786	0.0228497	22.8497	20.6094	20.3784	3.24613
	4	neg cont	624.478	0.307519	0.4	0.123008	0.0055922	0.00454622	4.54622						4	neg cont	1127	0.77	0.4	0.308	0.00149912	0.000486727	0.486727
	5	Basal3	2644.06	0.641043	0.4	0.256417	0.0236776	0.009234	9.234	4.68778					5	Basal3	10413	0.778	0.4	0.3112	0.0138512	0.00445091	4.45091	3.96418
	6	Basal4	2570.99	0.616833	0.4	0.246733	0.0230232	0.00933122	9.33122	4.785					6	Basal3	9453	0.744	0.4	0.2976	0.0125742	0.00422522	4.22522	3.73849	3.85133
	4	neg cont	766.539	0.424579	0.4	0.169832	0.00686435	0.00404186	4.04186						4	neg cont	1226	0.805	0.4	0.322	0.00163081	0.000506462	0.506462
	5	Insulin3	10168.8	0.994266	0.4	0.397706	0.0910617	0.0228967	22.8967	18.8549	4.02213				5	Insulin3	25825	0.801	0.4	0.3204	0.034352	0.0107216	10.7216	10.2151		2.65237	2.97781	Mean
	6	Insulin4	11347.1	0.968985	0.4	0.387594	0.101614	0.0262165	26.2165	22.1746	4.63419				6	Insulin4	27558	0.78	0.4	0.312	0.0366572	0.0117491	11.7491	11.2427	10.7289	2.91916	0.127395	SE
	7	neg cont	811.466	0.547241	0.4	0.218896	0.00726667	0.00331969	3.31969					Vitamin D-	1	neg cont	820	1.391	0.4	0.5564	0.00878018	0.00157803	1.57803				]
	8	Basal5	3155.63	0.611318	0.4	0.244527	0.0282586	0.0115564	11.5564	8.23674				Adipose	2	Basal1	3058	1.437	0.4	0.5748	0.0327436	0.00569653	5.69653	4.11849
	9	Basal6	3070.81	0.583217	0.4	0.233287	0.0274991	0.0117877	11.7877	8.468				Transfection	3	Basal2	2641	1.356	0.4	0.5424	0.0282786	0.00521361	5.21361	3.63557	3.87703
	7	neg cont	976.358	0.592208	0.4	0.236883	0.00874328	0.00369097	3.69097					Antagomir	1	neg cont	1069	1.406	0.4	0.5624	0.0114464	0.00203527	2.03527
	8	Insulin5	8470.07	0.891844	0.4	0.356738	0.0758495	0.021262	21.262	17.571	2.13325	3.30469	Mean		2	Insulin1	16308	1.434	0.4	0.5736	0.174618	0.0304425	30.4425	28.4073		6.89749
	9	Insulin6	8257.41	0.84375	0.4	0.3375	0.073945	0.0219096	21.9096	18.2187	2.15147	0.596943	SE		3	Insulin2	16407	1.436	0.4	0.5744	0.175679	0.0305847	30.5847	28.5494	28.4784	7.8528
19b	1	neg cont	382.03	0.368512	0.4	0.147405	0.00342108	0.00232087	2.32087						4	neg cont	1116	1.457	0.4	0.5828	0.0119496	0.00205038	2.05038
	2	Basal1	1698.17	0.933855	0.4	0.373542	0.0152071	0.00407106	4.07106	1.75019					5	Basal3	3417	1.395	0.4	0.558	0.0365876	0.00655693	6.55693	4.50655
	3	Basal2	1697.38	0.913062	0.4	0.365225	0.0152	0.00416183	4.16183	1.84096					6	Basal4	3635	1.41	0.4	0.564	0.0389219	0.00690104	6.90104	4.85066	4.67861
	1	neg cont	1570.89	0.862186	0.4	0.344874	0.0140673	0.00407895	4.07895						4	neg cont	1322	1.402	0.4	0.5608	0.0141554	0.00252414	2.52414
	2	Insulin1	4603.54	0.889925	0.4	0.35597	0.0412246	0.0115809	11.5809	7.50199	4.28639				5	Insulin3	16349	1.453	0.4	0.5812	0.175057	0.03012	30.12	27.5959		6.12351	6.62543	Mean
	3	Insulin2	4342.08	0.939075	0.4	0.37563	0.0388833	0.0103515	10.3515	6.27253	3.40721				6	Insulin4	15798	1.418	0.4	0.5672	0.169158	0.0298233	29.8233	27.2991	27.4475	5.62792	0.485405	SE
	4	neg cont	314.014	0.37794	0.4	0.151176	0.002812	0.00186008	1.86008																		0.000345034
	5	Basal3	2331	0.778128	0.4	0.311251	0.0208741	0.00670651	6.70651	4.84643				Figure4L
	6	Basal4	2734.2	0.676874	0.4	0.270749	0.0244847	0.00904332	9.04332	7.18324				Insulin stimulated 2DG-uptake in after 72h after 3T3L1 cell were transfected with Let7g antagomir and exposed to vitaminD - media
	4	neg cont	593.88	0.485731	0.4	0.194292	0.00531819	0.00273721	2.73721					cont	2ul of isotope
	5	Insulin3	4026.41	0.847786	0.4	0.339114	0.0360565	0.0106325	10.6325	7.89534	1.62911			C14 2DG	71254
	6	Insulin4	5270.78	0.81329	0.4	0.325316	0.0471998	0.0145089	14.5089	11.7717	1.63877				70236
	7	neg cont	766.853	0.471494	0.4	0.188598	0.00686716	0.00364117	3.64117					4nmol 2DG=	70745
	8	Basal5	2201.26	0.815743	0.4	0.326297	0.0197123	0.0060412	6.0412	2.40003				1nmol 2DG=	17686.2
	9	Basal6	2396	0.883787	0.4	0.353515	0.0214562	0.0060694	6.0694	2.42822					Condition	CPM	[mg/ml]	volume (ml)	total mg	nmol	nmol/min/mg	pmol/min/mg	pmol/min/mg	std dev	std err	average	fold change
	7	neg cont	1522.32	0.783787	0.4	0.313515	0.0136323	0.00434822	4.34822					Ant Let7+	neg cont	1355.92	0.55982	0.4	0.223928	0.0030447	0.00135968	1.35968
	8	Insulin5	4841.14	0.92559	0.4	0.370236	0.0433524	0.0117094	11.7094	7.36118	3.06712	2.91574	Mean		Basal	1961.06	0.573619	0.4	0.229448	0.00440354	0.00191919	1.91919	0.559513
	9	Insulin6	5347.29	0.937883	0.4	0.375153	0.047885	0.0127641	12.7641	8.41589	3.46587	0.618162	SE			2451.7	0.616049	0.4	0.24642	0.00550527	0.0022341	2.2341	0.874427	0.222678	0.157457	0.71697
142	1	neg cont	796.018	0.380494	0.4	0.152198	0.00712833	0.0046836	4.6836			0.536504	T-Test vs control		neg cont	1239.68	0.55982	0.4	0.223928	0.00278368	0.00124311	1.24311
	2	Basal1	2242.03	0.705927	0.4	0.282371	0.0200773	0.00711027	7.11027	2.42667					Insulin1	3579.18	0.602251	0.4	0.2409	0.00803701	0.00333624	3.33624	2.09313				2.91941
	3	Basal2	2168.96	0.693195	0.4	0.277278	0.019423	0.00700489	7.00489	2.32128					Insulin2	3495.72	0.621568	0.4	0.248627	0.00784961	0.00315718	3.15718	1.91407	0.126615	0.0895304	2.0036	2.66966
	1	neg cont	954.386	0.694042	0.4	0.277617	0.00854652	0.00307853	3.07853						neg cont	1167.97	0.486421	0.4	0.194568	0.00262265	0.00134793	1.34793
	2	Insulin1	3523.47	0.693634	0.4	0.277454	0.0315526	0.0113722	11.3722	8.29369	3.41772				Basal	4395.83	0.505531	0.4	0.202212	0.00987078	0.00488139	4.88139	3.53346
	3	Insulin2	4396.22	0.752622	0.4	0.301049	0.0393681	0.013077	13.077	9.99845	4.30729					4174.64	0.491732	0.4	0.196693	0.0093741	0.00476586	4.76586	3.41793	0.176943	0.125118	3.47569
	4	neg cont	760.618	0.32466	0.4	0.129864	0.00681133	0.00524498	5.24498						neg cont	2118.49	0.491732	0.4	0.196693	0.00475705	0.00241852	2.41852
	5	Basal3	4759.69	0.664269	0.4	0.265708	0.042623	0.0160413	16.0413	10.7963					Insulin3	18214.8	0.509782	0.4	0.203913	0.0409012	0.0200582	20.0582	17.6397				5.8598
	6	Basal4	4565.19	0.635667	0.4	0.254267	0.0408812	0.0160781	16.0781	10.8331					Insulin4	20907	0.515093	0.4	0.206037	0.0469464	0.0227854	22.7854	20.3669	0.176943	0.125118	19.0033	5.07515
	4	neg cont	1596.45	0.635667	0.4	0.254267	0.0142962	0.0056225	5.6225						neg cont	1225.79	0.461211	0.4	0.184484	0.0027525	0.001492	1.492
	5	Insulin3	15750.4	0.67308	0.4	0.269232	0.141045	0.0523879	52.3879	46.7654	4.3316				Basal	3891.64	0.479984	0.4	0.191994	0.00873864	0.00455152	4.55152	3.05953
	6	Insulin4	18117.7	0.884087	0.4	0.353635	0.162244	0.0458789	45.8789	40.2564	3.71606					3795.19	0.466427	0.4	0.186571	0.00852206	0.00456774	4.56774	3.07574	0.0114652	0.0081071	3.06763
	7	neg cont	451.106	0.222002	0.4	0.0888006	0.00403965	0.00454912	4.54912						neg cont	1413.31	0.470764	0.4	0.188306	0.00317357	0.00168533	1.68533
	8	Basal5	2792.25	0.72222	0.4	0.288888	0.0250046	0.00865546	8.65546	4.10633					Insulin5	14484.3	0.470589	0.4	0.188235	0.0325244	0.0172786	17.2786	15.5932				5.12914
	9	Basal6	3260.25	0.620764	0.4	0.248306	0.0291955	0.0117579	11.7579	7.20877					Insulin6	15379.7	0.495632	0.4	0.198253	0.0345349	0.0174197	17.4197	15.7343	0.0997765	0.0705526	15.6638	5.08314
	7	neg cont	775.95	0.563188	0.4	0.225275	0.00694863	0.00308451	3.08451						neg cont	815.979	0.388646	0.4	0.155459	0.00183227	0.00117862	1.17862
	8	Insulin5	4760.14	0.619144	0.4	0.247658	0.042627	0.0172121	17.2121	14.1276	3.44043	3.49618	Mean		Basal	2158.4	0.388752	0.4	0.155501	0.00484666	0.00311681	3.11681	1.93819
	9	Insulin6	6204.49	0.879104	0.4	0.351642	0.0555612	0.0158005	15.8005	12.716	1.76396	0.542464	SE			2690.62	0.388049	0.4	0.15522	0.00604176	0.0038924	3.8924	2.71377	0.548421	0.387792	2.32598
331	1	neg cont	976.722	0.646662	0.4	0.258665	0.00874654	0.00338142	3.38142			0.744012	T-Test vs control		neg cont	1185.4	0.505009	0.4	0.202004	0.00266181	0.0013177	1.3177
	2	Basal1	2641.66	0.698023	0.4	0.279209	0.023656	0.00847251	8.47251	5.0911					Insulin7	9676.34	0.48376	0.4	0.193504	0.0217281	0.0112288	11.2288	9.91107				4.62944
	3	Basal2	2867.7	0.660931	0.4	0.264372	0.0256803	0.00971366	9.71366	6.33225					Insulin8	9998.9	0.464442	0.4	0.185777	0.0224524	0.0120857	12.0857	10.768	0.605937	0.428462	10.3395	4.26103	4.45335	Mean
	1	neg cont	1853.6	0.660931	0.4	0.264372	0.016599	0.00627863	6.27863					Ant Let7-	neg cont	537.044	0.516873	0.4	0.206749	0.00120593	0.00058328	0.58328						0.396876	SE
	2	Insulin1	5705.81	0.709452	0.4	0.283781	0.0510955	0.0180053	18.0053	11.7266	2.30336				Basal	1636.08	0.567824	0.4	0.227129	0.00367379	0.00161749	1.61749	1.03421
	3	Insulin2	6293.31	0.723721	0.4	0.289488	0.0563565	0.0194676	19.4676	13.189	2.08283					1634.62	0.55161	0.4	0.220644	0.00367053	0.00166355	1.66355	1.08027	0.0325722	0.023032	1.05724
	4	neg cont	1010.57	0.657109	0.4	0.262844	0.00904968	0.00344299	3.44299						neg cont	2722.13	0.51194	0.4	0.204776	0.00611251	0.00298497	2.98497
	5	Basal3	2688.98	0.68663	0.4	0.274652	0.0240798	0.00876738	8.76738	5.32439					Insulin1	8296.07	0.533569	0.4	0.213428	0.0186287	0.00872836	8.72836	5.74338				4.433
	6	Basal4	2604.17	0.671851	0.4	0.26874	0.0233203	0.00867763	8.67763	5.23463					Insulin2	7815.51	0.571894	0.4	0.228758	0.0175496	0.00767172	7.67172	4.68674	0.747155	0.528318	5.21506	5.43243
	4	neg cont	1194.39	0.672834	0.4	0.269134	0.0106958	0.00397416	3.97416						neg cont	613.71	0.308345	0.4	0.123338	0.00137808	0.00111732	1.11732
	5	Insulin3	5337.08	0.672361	0.4	0.268944	0.0477935	0.0177708	17.7708	13.7966	2.59121				Basal	1839.08	0.335252	0.4	0.134101	0.00412964	0.00307951	3.07951	1.96219
	6	Insulin4	6350.09	0.740829	0.4	0.296332	0.056865	0.0191897	19.1897	15.2155	2.9067					2101.72	0.343013	0.4	0.137205	0.00471939	0.00343965	3.43965	2.32233	0.254663	0.180074	2.14226
	7	neg cont	408.05	0.652814	0.4	0.261126	0.00365409	0.00139936	1.39936						neg cont	786.091	0.32335	0.4	0.12934	0.00176516	0.00136474	1.36474
	8	Basal5	1490.95	0.706577	0.4	0.282631	0.0133514	0.00472399	4.72399	3.32463					Insulin3	4641.71	0.333699	0.4	0.13348	0.0104229	0.0078086	7.8086	6.44386				2.35717
	9	Basal6	1490.3	0.689469	0.4	0.275788	0.0133456	0.0048391	4.8391	3.43974					Insulin4	3945	0.345255	0.4	0.138102	0.00885845	0.00641442	6.41442	5.04968	0.985835	0.69709	5.74677	3.00797
	7	neg cont	1386.22	0.647609	0.4	0.259044	0.0124136	0.00479209	4.79209						neg cont	535.65	0.492898	0.4	0.197159	0.0012028	0.000610063	0.610063
	8	Insulin5	3881.44	0.670432	0.4	0.268173	0.0347583	0.0129612	12.9612	8.16907	2.45713	2.38414	Mean		Basal	1245.5	0.498418	0.4	0.199367	0.00279676	0.00140282	1.40282	0.792759
	9	Insulin6	3666.32	0.710872	0.4	0.284349	0.0328319	0.0115463	11.5463	6.75424	1.96359	0.19924	SE			1471.55	0.504627	0.4	0.201851	0.00330435	0.00163703	1.63703	1.02696	0.165608	0.117103	0.909861
let3g	1	neg cont	423.742	0.601082	0.4	0.240433	0.00379461	0.00157824	1.57824			0.0654267	T-Test vs control		neg cont	667.65	0.492898	0.4	0.197159	0.0014992	0.0007604	0.7604
	2	Basal1	1090.44	0.835589	0.4	0.334236	0.00976487	0.00292155	2.92155	1.34331					Insulin5	4558.51	0.504972	0.4	0.201989	0.0102361	0.00506765	5.06765	4.30725				4.73397
	3	Basal2	1233.33	0.845543	0.4	0.338217	0.0110445	0.00326551	3.26551	1.68726					Insulin6	4483.16	0.514286	0.4	0.205714	0.0100669	0.00489362	4.89362	4.13322	0.176943	0.125118	4.22024	0.979381
	1	neg cont	517.531	0.620326	0.4	0.24813	0.00463449	0.00186776	1.86776						neg cont	687.828	0.483585	0.4	0.193434	0.00154451	0.000798467	0.798467
	2	Insulin1	1178.92	0.833598	0.4	0.333439	0.0105572	0.00316616	3.16616	1.2984	0.966562				Basal	3072.02	0.464437	0.4	0.185775	0.00689819	0.0037132	3.7132	2.91474
	3	Insulin2	1483.73	0.848418	0.4	0.339367	0.0132868	0.00391517	3.91517	2.04741	1.21345					2986.65	0.471026	0.4	0.188411	0.00670648	0.0035595	3.5595	2.76104	0.176943	0.125118	2.83789
	4	neg cont	381.272	0.837766	0.4	0.335106	0.00341428	0.00101887	1.01887						neg cont	847.495	0.492517	0.4	0.197007	0.00190304	0.000965977	0.965977
	5	Basal3	767.487	0.844844	0.4	0.337938	0.00687284	0.00203376	2.03376	1.01489					Insulin7	9572.92	0.4944	0.4	0.19776	0.0214959	0.0108697	10.8697	9.90371				3.76583	3.52495	Mean
	6	Basal4	890.474	0.852807	0.4	0.341123	0.00797419	0.00233763	2.33763	1.31876					Insulin8	10365.7	0.499359	0.4	0.199744	0.0232761	0.011653	11.653	10.687	0.176943	0.125118	10.2954	3.48982	0.501692	SE
	4	neg cont	381.272	0.837766	0.4	0.335106	0.00341428	0.00101887	1.01887																			0.168728	T-Test
	5	Insulin3	774.565	0.85325	0.4	0.3413	0.00693623	0.0020323	2.0323	1.01343	0.998559
	6	Insulin4	877.202	0.865194	0.4	0.346078	0.00785534	0.00226982	2.26982	1.25095	0.94858
	7	neg cont	448.39	0.834294	0.4	0.333718	0.00401533	0.00120321	1.20321
	8	Basal5	4296.48	0.882434	0.4	0.352974	0.038475	0.0109002	10.9002	9.69702
	9	Basal6	5165.48	0.847672	0.4	0.339069	0.0462568	0.0136423	13.6423	12.4391
	7	neg cont	1476.18	0.847672	0.4	0.339069	0.0132192	0.00389867	3.89867
	8	Insulin5	8913.24	0.893143	0.4	0.357257	0.079818	0.0223419	22.3419	18.4432	1.90195	1.28064	Mean
	9	Insulin6	9913.38	0.906521	0.4	0.362609	0.0887743	0.0244821	24.4821	20.5834	1.65474	0.233661	SE
330	1	neg cont	827.59	0.923591	0.4	0.369436	0.00741106	0.00200605	2.00605			0.00220622	T-Test vs control
	2	Basal1	3311.35	0.941287	0.4	0.376515	0.0296531	0.00787568	7.87568	5.86964
	3	Basal2	4296.48	0.995702	0.4	0.398281	0.038475	0.00966025	9.66025	7.65421
	1	neg cont	1145.17	0.923591	0.4	0.369436	0.010255	0.00277585	2.77585
	2	Insulin1	6716.25	0.978006	0.4	0.391203	0.060144	0.0153741	15.3741	12.5983	2.14635
	3	Insulin2	7563.13	1.00278	0.4	0.401112	0.0677278	0.016885	16.885	14.1091	1.84332
	4	neg cont	442.37	0.432776	0.4	0.17311	0.00396142	0.00228838	2.28838
	5	Basal3	990.918	0.461168	0.4	0.184467	0.00887366	0.00481043	4.81043	2.52205
	6	Basal4	1108.49	0.469358	0.4	0.187743	0.00992652	0.00528729	5.28729	2.99891
	4	neg cont	519.538	0.44861	0.4	0.179444	0.00465246	0.00259271	2.59271
	5	Insulin3	1063.72	0.45953	0.4	0.183812	0.00952559	0.00518225	5.18225	2.58954	1.02676
	6	Insulin4	1314.51	0.471724	0.4	0.18869	0.0117715	0.00623853	6.23853	3.64583	1.21572
	7	neg cont	407.426	0.627516	0.4	0.251006	0.0036485	0.00145355	1.45355
	8	Basal5	725.198	0.63334	0.4	0.253336	0.00649414	0.00256345	2.56345	1.1099
	9	Basal6	826.39	0.639892	0.4	0.255957	0.00740032	0.00289124	2.89124	1.43769
	7	neg cont	407.426	0.627516	0.4	0.251006	0.0036485	0.00145355	1.45355
	8	Insulin5	1731.02	0.740256	0.4	0.296102	0.0155013	0.00523511	5.23511	3.78156	3.40711	2.16282	Mean
	9	Insulin6	1815.47	0.650084	0.4	0.260034	0.0162575	0.00625209	6.25209	4.79854	3.33767	0.589832	SE
125a	1	neg cont	462.65	0.32466	0.4	0.129864	0.00414303	0.00319028	3.19028			0.0842166	T-Test vs control
	2	Basal1	3628.8	0.664269	0.4	0.265708	0.0324959	0.0122299	12.2299	9.03966
	3	Basal2	4343.8	0.635667	0.4	0.254267	0.0388987	0.0152984	15.2984	12.1081
	1	neg cont	1308.3	0.635667	0.4	0.254267	0.0117158	0.00460769	4.60769
	2	Insulin1	8427.4	0.57308	0.4	0.229232	0.0754673	0.0329218	32.9218	28.3141	3.13221
	3	Insulin2	8250.3	0.684087	0.4	0.273635	0.0738814	0.027	27	22.3923	1.84937
	4	neg cont	774.65	0.498132	0.4	0.199253	0.00693699	0.0034815	3.4815
	5	Basal3	2818.25	0.712692	0.4	0.285077	0.0252374	0.00885285	8.85285	5.37135
	6	Basal4	2628.8	0.757464	0.4	0.302986	0.0235409	0.00776964	7.76964	4.28814
	4	neg cont	1035.95	0.698132	0.4	0.279253	0.00927693	0.00332205	3.32205
	5	Insulin3	5619.75	0.742904	0.4	0.297162	0.0503248	0.0169352	16.9352	13.6131	2.5344
	6	Insulin4	6316.55	0.663288	0.4	0.265315	0.0565647	0.0213198	21.3198	17.9977	4.1971
	7	neg cont	336.176	0.277646	0.4	0.111059	0.00301045	0.00271069	2.71069
	8	Basal5	2265.57	0.577752	0.4	0.231101	0.0202882	0.00877894	8.77894	6.06825
	9	Basal6	2171.73	0.577049	0.4	0.23082	0.0194479	0.00842557	8.42557	5.71488
	7	neg cont	739.43	0.494009	0.4	0.197604	0.00662159	0.00335094	3.35094
	8	Insulin5	7568.18	0.81276	0.4	0.325104	0.067773	0.0208466	20.8466	17.4956	2.88314	3.00133	Mean
	9	Insulin6	8710.3	0.853442	0.4	0.341377	0.0780007	0.0228489	22.8489	19.4979	3.41178	0.460035	SE
106b	1	neg cont	456.04	0.79464	0.4	0.317856	0.00374203	0.00117727	1.17727			0.582742	T-Test vs control
	2	Basal1	944.92	0.8036	0.4	0.32144	0.00775354	0.00241213	2.41213	1.23485
	3	Basal2	1100.6	0.81368	0.4	0.325472	0.00903097	0.00277473	2.77473	1.59746
	1	neg cont	456.04	0.79464	0.4	0.317856	0.00374203	0.00117727	1.17727
	2	Insulin1	953.88	0.81424	0.4	0.325696	0.00782706	0.00240318	2.40318	1.22591	0.992755
	3	Insulin2	1083.8	0.82936	0.4	0.331744	0.00889312	0.00268072	2.68072	1.50344	0.941148
	4	neg cont	541	0.790246	0.4	0.316098	0.00443917	0.00140436	1.40436
	5	Basal3	7412	0.851183	0.4	0.340473		0.0178631	17.8631	16.4588
	6	Basal4	6512	0.80718	0.4	0.322872	0.0534342	0.0165497	16.5497	15.1453
	4	neg cont	1842	0.80718	0.4	0.322872	0.0151145	0.00468127	4.68127
	5	Insulin3	11256	0.864739	0.4	0.345895	0.0923611	0.026702	26.702	22.0207	1.33793
	6	Insulin4	12522	0.881673	0.4	0.352669	0.102749	0.0291347	29.1347	24.4535	1.61459
	7	neg cont	1021	0.90328	0.4	0.361312	0.00837781	0.00231872	2.31872
	8	Basal5	6165	0.92568	0.4	0.370272	0.0505869	0.0136621	13.6621	11.3434
	9	Basal6	5412	0.99456	0.4	0.397824	0.0444081	0.0111628	11.1628	8.84404
	7	neg cont	1423	0.90328	0.4	0.361312	0.0116764	0.00323167	3.23167
	8	Insulin5	8475	0.97216	0.4	0.388864	0.0695416	0.0178833	17.8833	14.6516	1.29164	1.29803	Mean
	9	Insulin6	8547	1.00352	0.4	0.401408	0.0701324	0.0174716	17.4716	14.2399	1.61011	0.167292	SE
												0.00201435	T-Test vs control
[truncated: 7 more columns]

## Sheet: Fig 5
Figure 5A
Pi3kca,PI3K cb,PDPK qpcr from 3t3 transfection with miR106b mimic
Sample Name	Detector	Ct	mean Ct	∆Ct				38.0303			Detector	Ct	mean Ct	∆Ct				3.86195			Detector	Ct	mean Ct	∆Ct				55.9527					Figure 5B
cont	pi3k ca	33.4829	33.4867	9.08565	0.00184055	18.4055	18.3567	0.482686	1	Mean	PIK3r1	34.7322	34.3895	12.3922	0.000186021	1.86021	2.42574	0.628113	1	Mean	Pdpk	33.2259	32.5444	7.71379	0.00476341	47.6341	85.0721	1.52043	1	Mean
cont	pi3k ca	33.4905	33.4867	9.09332	0.00183079	18.3079			0.700496	SE	PIR3r1	34.0469	34.3895	11.7069	0.000299128	2.99128			0.490292	SE	Pdpk	31.863	32.5444	6.35096	0.012251	122.51			0.37597	SE
cont	l32	24.3095	24.3972								gapdh	22.647	22.34								l32	25.57	25.5121
cont	l32	24.485	24.3972								gapdh	22.0329	22.34								l32	25.4542	25.5121
cont	pi3k ca	34.3715	34.5736	9.44301	0.00143671	14.3671	12.6118	0.331625			PIK3r1	35.2395	35.2306	12.2187	0.0002098	2.098	2.11102	0.546619			Pdpk	33.4934	32.9912	8.03859	0.00380315	38.0315	57.167	1.0217
cont	pi3k ca	34.7757	34.5736	9.84723	0.00108565	10.8565					PIR3r1	35.2217	35.2306	12.2009	0.000212404	2.12404					Pdpk	32.4889	32.9912	7.03405	0.00763025	76.3025
cont	l32	24.159	24.9284								gapdh	22.8339	23.0208								l32	25.6686	25.4549
cont	l32	25.6979	24.9284								gapdh	23.2077	23.0208								l32	25.2411	25.4549
cont	pi3k ca	32.8244	32.1848	7.61082	0.0051158	51.158	54.2804	1.42729			PIK3r1	34.3139	34.1492	11.1596	0.000437145	4.37145	4.93188	1.27704			Pdpk	33.0036	33.4174	7.47968	0.00560262	56.0262	43.7969	0.782749
cont	pi3k ca	31.5451	32.1848	7.44466	0.00574029	57.4029					PIR3r1	33.9846	34.1492	10.8303	0.000549231	5.49231					Pdpk	33.8313	33.4174	8.30734	0.00315677	31.5677
cont	l32	24.1005	25.2136								gapdh	22.9318	23.1543								l32	25.718	25.5239
cont	l32	26.3267	25.2136								gapdh	23.3768	23.1543								l32	25.3299	25.5239
cont	pi3k ca	32.9209	32.8493	7.29772	0.00635575	63.5575	66.8724	1.7584			PIK3r1	34.6432	34.2561	11.1462	0.000441209	4.41209	5.97918	1.54823			Pdpk	33.176	33.4696	7.7844	0.00453588	45.3588	37.7748	0.675121
cont	pi3k ca	32.7777	32.8493	7.15458	0.00701873	70.1873					PIR3r1	33.8689	34.2561	10.3719	0.000754626	7.54626					Pdpk	33.7632	33.4696	8.37168	0.00301908	30.1908
cont	l32	25.1511	25.6232								gapdh	23.8663	23.497								l32	25.5815	25.3916
cont	l32	26.0953	25.6232								gapdh	23.1276	23.497								l32	25.2016	25.3916
mimic 106b	pi3k ca	35.8349	35.5273	10.9885	0.000492194	4.92194	6.23076	0.163837	0.1117	Mean	PIK3r1	38.3253	38.7315	15.9008	1.63449e-05	0.163449	0.128261	0.0332115	0.0744035	Mean	Pdpk	34.7407	34.2974	9.16988	0.00173616	17.3616	24.7302	0.441983	0.315237	Mean
mimic 106b	pi3k ca	35.2196	35.5273	10.3732	0.000753959	7.53959			0.0527789	SE	PIR3r1	39.1377	38.7315	16.7132	9.30734e-06	0.0930734			0.0535799	SE	Pdpk	33.8541	34.2974	8.28327	0.00320987	32.0987			0.116221	SE
mimic 106b	l32	24.0994	24.8464						0.044738	T-Test	gapdh	22.558	22.4245						0.00947233	T-Test	l32	25.7624	25.5708						0.01314	T-Test
mimic 106b	l32	25.5934	24.8464								gapdh	22.291	22.4245								l32	25.3792	25.5708
mimic 106b	pi3k ca	35.2935	35.7709	10.4438	0.000717981	7.17981	5.44181	0.143091			PIK3r1	37.0907	37.2331	13.9097	6.49775e-05	0.649775	0.591573	0.15318			Pdpk	34.6092	34.7089	8.89441	0.00210143	21.0143	19.657	0.351314
mimic 106b	pi3k ca	36.2484	35.7709	11.3987	0.000370381	3.70381					PIR3r1	37.3755	37.2331	14.1945	5.33371e-05	0.533371					Pdpk	34.8087	34.7089	9.09397	0.00182996	18.2996
mimic 106b	l32	24.1244	24.8497								gapdh	22.6114	23.181								l32	25.4977	25.7148
mimic 106b	l32	25.575	24.8497								gapdh	23.7506	23.181								l32	25.9319	25.7148
mimic 106b	pi3k ca	35.7978	35.5107	11.7642	0.000287488	2.87488	3.57748	0.0940691			PIK3r1	38.2655	38.7061	15.0979	2.85164e-05	0.285164	0.219997	0.0569652			Pdpk	35.5299	35.0026	9.82004	0.0011063	11.063	17.0198	0.304183
mimic 106b	pi3k ca	35.2236	35.5107	11.1901	0.000428008	4.28008					PIR3r1	39.1466	38.7061	15.9789	1.54831e-05	0.154831					Pdpk	34.4754	35.0026	8.76562	0.00229767	22.9767
mimic 106b	l32	23.9635	24.0336								gapdh	23.7684	23.1677								l32	25.9368	25.7098
mimic 106b	l32	24.1036	24.0336								gapdh	22.5669	23.1677								l32	25.4829	25.7098
mimic 106b	pi3k ca	36.6983	36.7136	12.4718	0.000176038	1.76038	1.74193	0.0458036			PIK3r1	38.3367	38.3723	15.5072	2.1471e-05	0.21471	0.209541	0.0542577			Pdpk	35.5525	35.6818	9.97101	0.000996387	9.96387	9.14656	0.163469
mimic 106b	pi3k ca	36.7289	36.7136	12.5024	0.000172348	1.72348					PIR3r1	38.4079	38.3723	15.5784	2.04371e-05	0.204371					Pdpk	35.8111	35.6818	10.2295	0.000832925	8.32925
mimic 106b	l32	24.1119	24.2265								gapdh	22.5847	22.8295								l32	25.4878	25.5815
mimic 106b	l32	24.3411	24.2265								gapdh	23.0742	22.8295								l32	25.6753	25.5815
Figure 5D
Pi3kca,PI3K cb,PDPK qpcr from 3t3 transfection with miR106b antimiR																															Figure 5E
cont	pi3k ca	36.2676	36.3951	12.0414	0.000237241	2.37241	2.18024	2.79588	0.779806	PIK3r1	36.77	38.35	11.61	0.00031992	3.1992	1.77856	1.61926	1.09838	Pdpk	36.0453	36.9515	10.7269	0.00059004	5.9004	3.79017	3.18926	1.18842
cont	pi3k ca	36.5226	36.3951	12.2963	0.000198807	1.98807		1		PIR3r1	39.93	38.3524	14.77	3.57921e-05	0.357921				Pdpk	37.8577	36.9515	12.5393	0.000167994	1.67994		1
cont	l32	24.1179	24.2262							l32	25.31	25.16							l32	25.3669	25.3184
cont	l32	24.3345	24.2262							l32	25.01	25.16							l32	25.2699	25.3184
cont	pi3k ca	36.4206	36.6501	12.0423	0.000237089	2.37089	2.04785		0.732455	PIK3r1	37.63	37.79	11.62	0.00031771	3.1771	2.86109		1.76691	Pdpk	36.8107	36.4531	11.3168	0.000392016	3.92016	5.17796		1.62356
cont	pi3k ca	36.8795	36.6501	12.5013	0.000172482	1.72482				PIR3r1	37.95	37.79	11.94	0.000254508	2.54508				Pdpk	36.0955	36.4531	10.6016	0.000643577	6.43577
cont	l32	24.4429	24.3783							l32	25.37	26.01							l32	25.4263	25.4939
cont	l32	24.3137	24.3783							l32	26.65	26.01							l32	25.5615	25.4939
cont	pi3k ca	38.5991	38.6671	12.8587	0.000134631	1.34631	1.28576		0.459877	PIK3r1	38.95	39.45	12.96	0.000125502	1.25502	0.943449		0.582641	Pdpk	37.9855	37.9261	12.4072	0.000184097	1.84097	1.92004		0.602034
cont	pi3k ca	38.7351	38.6671	12.9947	0.00012252	1.2252				PIR3r1	39.94	39.45	13.95	6.31876e-05	0.631876				Pdpk	37.8666	37.9261	12.2883	0.000199912	1.99912
cont	l32	25.7422	25.7404							l32	26.67	25.99							l32	25.5797	25.5783
cont	l32	25.7385	25.7404							l32	25.32	25.99							l32	25.5768	25.5783
cont	pi3k ca	36.6586	36.6586	10.7845	0.000566966	5.66966	5.66966		2.02786	PIK3r1	39.03	39.07	13.41	9.1873e-05	0.91873	0.89395		0.552072	Pdpk	38.0567	37.5923	12.9234	0.000128722	1.28722	1.86885		0.585983
cont	pi3k ca	36.6586	36.6586	10.7845	0.000566966	5.66966				PIR3r1	39.11	39.07	13.49	8.69171e-05	0.869171				Pdpk	37.1279	37.5923	11.9946	0.000245048	2.45048
cont	l32	25.6586	25.8741							l32	25.34	25.62							l32	25.3966	25.1333
cont	l32	26.0896	25.8741							l32	25.89	25.62							l32	24.8699	25.1333
anitMIR	pi3k ca	33.2757	33.765	7.45126	0.0057141	57.141	43.0697	15.2985	15.4047	PIK3r1	34.98	34.59	9.92	0.00103224	10.3224	13.9625	23.9231	8.62274	Pdpk	34.4522	34.1095	8.81665	0.00221781	22.1781	28.9206	6.51327	9.06814
anitMIR	pi3k ca	34.2543	33.765	8.42982	0.00289983	28.9983				PIR3r1	34.21	34.59	9.15	0.00176025	17.6025				Pdpk	33.7669	34.1095	8.13135	0.00356632	35.6632
anitMIR	l32	25.8018	25.8245							l32	25.41	25.06							l32	25.4659	25.6355
anitMIR	l32	25.8472	25.8245							l32	24.72	25.06							l32	25.8052	25.6355
anitMIR	pi3k ca	34.2612	34.2577	8.30213	0.00316819	31.6819	31.7577		11.3588	PIK3r1	35.55	35.54	9.72	0.00118574	11.8574	11.9401		7.3738	Pdpk	34.9595	34.4506	9.6194	0.00127137	12.7137	19.2284		6.02911
anitMIR	pi3k ca	34.2543	34.2577	8.29524	0.00318336	31.8336				PIR3r1	35.53	35.54	9.7	0.00120229	12.0229				Pdpk	33.9417	34.4506	8.6016	0.00257431	25.7431
anitMIR	l32	26.1269	25.9591							l32	25.62	25.83							l32	25.6738	25.3401
anitMIR	l32	25.7912	25.9591							l32	26.04	25.83							l32	25.0064	25.3401
anitMIR	pi3k ca	34.4059	34.3163	8.1299	0.00356989	35.6989	38.0593		13.6126	PIK3r1	34.51	34.33	8.53	0.00270529	27.0529	31.0074		19.1491	Pdpk	34.0339	34.3692	8.5529	0.00266269	26.6269	21.677		6.79688
anitMIR	pi3k ca	34.2267	34.3163	7.95073	0.00404196	40.4196				PIR3r1	34.14	34.33	8.16	0.00349619	34.9619				Pdpk	34.7046	34.3692	9.2236	0.00167271	16.7271
anitMIR	l32	26.7342	26.276							l32	25.73	25.98							l32	25.7827	25.481
anitMIR	l32	25.8178	26.276							l32	26.23	25.98							l32	25.1793	25.481
anitMIR	pi3k ca	33.654	34.9541	7.1555	0.00701423	70.1423	58.2046		20.818	PIK3r1	34.88	34.44	8.51	0.00274306	27.4306	38.7822		23.9505	Pdpk	34.3632	34.9761	9.07185	0.00185824	18.5824	13.264		4.15896
anitMIR	pi3k ca	34.2543	34.9541	7.75581	0.00462668	46.2668				PIR3r1	34.01	34.44	7.64	0.00501338	50.1338				Pdpk	35.5889	34.9761	10.2976	0.000794563	7.94563
anitMIR	l32	26.5025	26.4985							l32	26.78	26.37							l32	25.2022	25.2914
anitMIR	l32	26.4945	26.4985							l32	25.95	26.37							l32	25.3805	25.2914
								T-Test	0.000428993								T-Test	0.0144925								T-Test	0.00188525
Figure 5G
Conditions	U6	106b	∆CT	Expression		Ratio
3T3L1 cells 1	15.9627	20.9666	5.00389	0.0311657	3.11657	1.06136
3T3L1 cells 2	15.7142	20.8453	5.13109	0.0285357	2.85357	0.971797
3T3L1 cells 3	15.64	20.7774	5.13744	0.0284103	2.84103	0.967526
3T3L1 cells 4	15.7723	20.8631	5.09081	0.0293436	2.93436	0.999312
				Mean	2.93638	1
				std	0.127048	0.0432668
				std err	0.063524	0.0216334
D+/+ pmacs Media
Conditions	U6	106B	∆CT	Expression		Ratio
Media 1	22.7469	27.264	4.5171	0.0436735	4.36735	1.48732
Media 2	22.6698	27.2303	4.56045	0.0423806	4.23806	1.44329
Media 3	22.7399	27.2042	4.4643	0.0453015	4.53015	1.54277
Media 4	22.3551	27.2868	4.93166	0.0327658	3.27658	1.11586
				mean	4.10303	1.39731
				std	0.563779	0.191998
				std err	0.28189	0.0959989
D-/- pmacs Media
Conditions	U6	106B	∆CT	Expression		Ratio
Media 1	23.552	26.5844	3.03237	0.122227	12.2227	4.16249
Media 2	23.6089	26.5051	2.89623	0.134322	13.4322	4.57441
Media 3	23.5329	26.2606	2.72771	0.150965	15.0965	5.14118
Media 4	23.4372	26.1636	2.72644	0.151099	15.1099	5.14574
				Mean	13.9653	4.75595
				std	1.40364	0.478016
				std err	0.70182	0.239008
				T-Test vs control		4.31014e-06
				T-Test vsVD+ HSC Recipient		9.1096e-07
Figure 5H
Pre- and mature-miR-106b-5p abundance in adipocytes transfected with pre-miR-106b-siRNA vs. control-siRNA then co-cultured with VD- or VD+ HSC recipient macrophages
	PremiRNA106b														Mature RNA106b
Media	Control siRNA	CT	fold difference					miR 106siRNA 1transfection	CT	fold difference					Control siRNA	CT	fold difference					siRNA 1transfection	CT	fold difference
VD+ HSC	premiR 106b	36.0626	11.1991	11.4369	0.000360695	3.60695	1.06215	premiR 106b	39.4771	14.1929	14.4094	4.59551e-05	0.459551	0.240173	miR 106b	38.5504	11.4197	11.3984	0.000370465	3.70465	1.09092	miR 106b	38.0452	11.8869	11.5423	0.000335296	1.75234
Recipients	premiR 106b	36.2257	11.6748					premiR 106b	39.6255	14.6259					miR 106b	38.3713	11.377					miR 106b	37.356	11.1977
	miR 39	24.8635						miR 39	25.2842						miR 39	27.1307						miR 39	26.1583
	miR 39	24.5509						miR 39	24.9997						miR 39	26.9942						miR 39	26.1583
	premiR 106b	38.5077	12.9145	13.429	9.06709e-05	0.906709	0.267002	premiR 106b	38.7026	12.7542	12.7225	0.00014796	1.4796	0.773275	miR 106b	33.5739	10.4698	10.4243	0.000727753	7.27753	2.14304	miR 106b	38.0502	11.3252	10.8129	0.000555904	2.9053
	premiR 106b	39.2938	13.9435					premiR 106b	38.418	12.6908					miR 106b	33.2394	10.3787					miR 106b	36.4851	10.3006
	miR 39	25.5932						miR 39	25.9483						miR 39	23.1041						miR 39	26.725
	miR 39	25.3503						miR 39	25.7273						miR 39	22.8607						miR 39	26.1845
	premiR 106b	37.3552	11.3789	10.9008	0.000523038	5.23038	1.54021	premiR 106b	38.6536	12.3566	12.4214	0.000182294	1.82294	0.952716	miR 106b	38.686	12.2155	11.6986	0.000300863	3.00863	0.885961	miR 106b	38.7288	12.6715	12.3877	0.000186614	0.975294
	premiR 106b	35.895	10.4227					premiR 106b	38.3246	12.4863					miR 106b	37.2524	11.1817					miR 106b	37.386	12.1038
	miR 39	25.9763						miR 39	26.297						miR 39	26.4705						miR 39	26.0573
	miR 39	25.4723						miR 39	25.8383						miR 39	26.0706						miR 39	25.2822
	premiR 106b	37.6504	11.8939	11.3468	0.000383954	3.83954	1.13064	premiR 106b	36.9223	10.8253	11.3274	0.000389157	3.89157	2.03384	miR 106b	40.3838	14.6842	14.1294	5.58001e-05	0.558001	0.164317	miR 106b	39.2522	12.9522	12.373	0.000188517	0.985237
	premiR 106b	36.1639	10.7997					premiR 106b	37.5694	11.8294					miR 106b	38.7986	13.5746					miR 106b	37.5684	11.7939
	miR 39	25.7566						miR 39	26.097						miR 39	25.6996						miR 39	26.3
	miR 39	25.3643						miR 39	25.7399						miR 39	25.224						miR 39	25.7745
Mean			11.7784	11.7784	0.000339589	3.39589	1			12.7202	12.7202	0.000191341	1.91341	1			11.9127	11.9127	0.00036372	3.6372	1.07106			11.779	11.779	0.000316583	1.65454
SE			0.576112	0.562551	9.03823e-05	0.903823				0.134331	0.637881	7.20139e-05	0.720139					0.787371	0.000138844	1.38844	0.408858			0.830539	0.377795	8.70429e-05	0.454909
T-test VD- Recipients																					0.888962						0.771457
Media	premiR 106b	37.7755	11.0885	11.2448	0.000412063	4.12063	1.04099	premiR 106b	36.2158	10.6329	11.395	0.000371342	3.71342	1.43356	miR 106b	33.4606	7.25542	7.51804	0.00545562	54.5562	13.7825	miR 106b	34.4746	6.898	7.14768	0.00705233	27.2253
VD- HSC	premiR 106b	38.0881	11.4012					premiR 106b	36.74	12.1571					miR 106b	33.6513	7.78066					miR 106b	34.656	7.39737
Recipients	miR 39	26.6869						miR 39	25.5829						miR 39	26.2051						miR 39	27.5766
	miR 39	26.6869						miR 39	24.5829						miR 39	25.8707						miR 39	27.2586
	premiR 106b	38.2374	12.7333	13.1637	0.000108975	1.08975	0.275303	premiR 106b	37.9789	12.1117	11.6744	0.000305948	3.05948	1.1811	miR 106b	33.6166	7.59224	7.52479	0.00543014	54.3014	13.7181	miR 106b	34.6229	7.21822	7.1541	0.00702102	27.1045
	premiR 106b	38.7284	13.5941					premiR 106b	36.4258	11.2372					miR 106b	33.3837	7.45735					miR 106b	34.4015	7.08998
	miR 39	25.5041						miR 39	25.8672						miR 39	26.0243						miR 39	27.4047
	miR 39	25.1343						miR 39	25.1887						miR 39	25.9263						miR 39	27.3115
	premiR 106b	35.1647	9.73615	10.1785	0.000862905	8.62905	2.17995	premiR 106b	37.6599	11.8614	11.7641	0.00028752	2.8752	1.10996	miR 106b	32.9593	7.26597	7.11803	0.00719878	71.9878	18.1862	miR 106b	34.9488	7.85876	7.71812	0.00474914	18.3339
	premiR 106b	35.6864	10.6209					premiR 106b	37.1347	11.6667					miR 106b	32.8166	6.9701					miR 106b	34.8131	7.57747
	miR 39	25.4286						miR 39	25.7985						miR 39	25.6934						miR 39	27.0901
	miR 39	25.0655						miR 39	25.4681						miR 39	25.8465						miR 39	27.2356
	premiR 106b	37.5083	12.1234	12.292	0.000199408	1.99408	0.503761	premiR 106b	38.9234	13.1647	13.7751	7.13318e-05	0.713318	0.275375	miR 106b	31.8963	7.15137	6.85641	0.00863007	86.3007	21.8021	miR 106b	33.9874	7.79908	7.51865	0.00545333	21.0524
	premiR 106b	37.4207	12.4606					premiR 106b	39.7576	14.3855					miR 106b	30.9283	6.56145					miR 106b	33.0671	7.23822
	miR 39	25.3849						miR 39	25.7587						miR 39	24.7449						miR 39	26.1883
	miR 39	24.9601						miR 39	25.3721						miR 39	24.3669						miR 39	25.8289
Mean			11.7198	11.7198	0.000395838	3.95838	1			12.1521	12.1521	0.000259035	2.59035	1			7.25432	7.25432	0.00667865	66.7865	16.8722			7.38464	7.38464	0.00606895	23.429
SE			0.923617	0.646363	0.000168149	1.68149				0.356259	0.546666	6.5101e-05	0.65101					0.1632	0.000770993	7.70993	1.94775			0.480555	0.140967	0.000576943	2.22727
T-test VD- Recipients																					0.000208934						5.76998e-05
Figure 5I
VD- HSC recipient macrophages with or without PCG1a-siRNA
HSC-D- recipient
Cont siRNA						SIRNA Ppargc1
miR106b-5p	L32	Delta	2^-(∆CT)	2^-(∆CT)*10000	Ratio	miR106b-5p	L32	Delta	2^-(∆CT)	2^-(∆CT)*10000	ratio
30.4522	25.7606	4.69156	0.0386991	386.991	43.7919	35.9054	24.5747	11.3307	0.000388266	3.88266	0.439362
30.0784	25.7136	4.36482	0.0485355	485.355	54.9228	35.7363	25.3559	10.3804	0.000750234	7.50234	0.848965
30.9175	25.4971	5.42039	0.0233507	233.507	26.4236	35.3803	25.4218	9.95849	0.00100507	10.0507	1.13734
30.6359	25.0453	5.59057	0.0207525	207.525	23.4836	34.1991	25.7418	8.45728	0.00284515	28.4515	3.21957
31.9741	26.8194	5.15466	0.0280733	280.733	31.7678	37.2379	24.6594	12.5785	0.000163496	1.63496	0.185012
31.3689	26.8665	4.5024	0.0441208	441.208	49.9272	37.0421	24.3394	12.7027	0.000150009	1.50009	0.16975
	Mean	4.95406	0.032261	322.61	38.3862			10.9013	0.000883704	8.83704	1
	SE				5.80877						0.510671
	T-Test										3.63838e-05
Figure 5J
VD+ HSC recipient macrophages with or without Jarid2-siRNA
D+ recepient
Cont siRNA						SIRNA Ppargc1
miR106b-5p	L32	Delta	2^-(∆CT)	2^-(∆CT)*10000	Ratio	miR106b-5p	L32	Delta	2^-(∆CT)	2^-(∆CT)*10000	ratio
34.92	25.1018	9.8182	0.00110772	11.0772	0.421481	29.1108	25.1018	4.009	0.0621115	621.115	23.6331
33.6918	25.883	7.8088	0.00445982	44.5982	1.69694	30.4611	25.8642	4.59692	0.0413226	413.226	15.7231					Figure 5M
34.0389	25.9395	8.09943	0.00364611	36.4611	1.38733	30.0072	25.7324	4.27479	0.0516606	516.606	19.6566					Adipocyte 2DG uptake with insulin stimulation after co-culture with recipient peritoneal macrophages
33.6829	25.4124	8.2705	0.00323841	32.3841	1.2322	29.4109	25.3089	4.10203	0.0582325	582.325	22.1572
33.8253	24.6877	9.13762	0.00177542	17.7542	0.675539	29.2774	24.6736	4.60379	0.0411264	411.264	15.6484					cont	2ul of isotope
34.208	24.8665	9.3415	0.00154145	15.4145	0.586515	29.2329	25.883	3.3499	0.0980798	980.798	37.3189					C14 2DG	62447
																	78453
	Mean	8.74601	0.00262815	26.2815	1			4.15607	0.0587556	587.556	22.3562					4nmol 2DG=	70450
	SE				0.193538						3.27533					1nmol 2DG=	17612.5
	T-Test										6.83286e-05					wt d+																wt d-
																Condition	CPM	[mg/ml]	volume (ml)	total mg	nmol	nmol/min/mg	pmol/min/mg	pmol/min/mg	std dev	std err	average	fold change	avg fold change			Condition	CPM	[mg/ml]	volume (ml)	total mg	nmol	nmol/min/mg	pmol/min/mg	pmol/min/mg	std dev	std err	average	fold change	avg fold change
																neg cont	1021.48	0.903319	0.4	0.361328	0.00927956	0.00256819	2.56819									neg cont	538.73	0.941868	0.4	0.376747	0.00489407	0.00129903	1.29903
Figure 5K,L																1	6497.12	0.957553	0.4	0.383021	0.0590228	0.0154098	15.4098	12.8416								1	2021.47	1.01548	0.4	0.406193	0.018364	0.00452099	4.52099	3.22196
Glucose and insulin tolerance tests after transplantation of VD- or VD+, wild-type (WT) or miR-106b-/- FL-HSCs into VD+ WT recipients																Basal	6230.81	0.91839	0.4	0.367356	0.0566035	0.0154084	15.4084	12.8402	0.00103183	0.000729617	12.8409					Basal	2020.58	0.992057	0.4	0.396823	0.0183559	0.00462571	4.62571	3.32668	0.0740439	0.0523569	3.27432
																neg cont	2165.92	0.91839	0.4	0.367356	0.0196762	0.00535616	5.35616									neg cont	1878.07	0.934741	0.4	0.373897	0.0170613	0.0045631	4.5631
																	21546	0.969617	0.4	0.387847	0.195734	0.0504667	50.4667	45.1105				4.03508					5294.61	0.965991	0.4	0.386396	0.0480986	0.012448	12.448	7.8849				2.00196
		Glucose Tolerance Test					insulin Tolerance Test									Insulin	24787.3	0.984689	0.4	0.393875	0.225179	0.0571702	57.1702	51.8141	4.7401	3.35176	48.4623	3.51304	3.77406			Insulin	5000.05	1.02136	0.4	0.408545	0.0454227	0.0111182	11.1182	6.55507	0.940332	0.664915	7.21998	2.4081	2.20503
		Glu0	glu30	glu60	glu120		Ins0	Ins30		Ins60		Ins120				neg cont	1091.1	0.831772	0.4	0.332709	0.00991205	0.0029792	2.9792									neg cont	585.722	0.640586	0.4	0.256234	0.00532097	0.0020766	2.0766
HSC D- diet	d+	113	216.59	165.985	118.989		125.73	64.312	51.1509	58.08	46.1942	70.888	56.3811			2	4300.8	0.885051	0.4	0.35402	0.0390704	0.0110362	11.0362	8.057								2	1336.81	0.679461	0.4	0.271784	0.0121442	0.00446832	4.46832	2.39172
HSC D- diet		114	206.91	150.985	115.989		113.63	73.28	64.49	69.4	61.0754	69.144	60.8501			Basal	4184.67	0.846574	0.4	0.33863	0.0380154	0.0112263	11.2263	8.24706	0.134389	0.0950277	8.15203					Basal	1497.79	0.690675	0.4	0.27627	0.0136066	0.00492513	4.92513	2.84852	0.32301	0.228402	2.62012
HSC D- diet		124	208.76	154.986	116.988		108.79	62.96	57.873	47.52	43.6805	70.888	65.1604			neg cont	1316.87	0.858885	0.4	0.343554	0.0119631	0.00348216	3.48216									neg cont	691.383	0.662266	0.4	0.264906	0.00628084	0.00237096	2.37096
HSC D- diet		109	211.75	138.986	111.99		151.14	65.664	43.4458	70.92	46.9234	93.592	61.924				17054.4	0.858386	0.4	0.343355	0.15493	0.0451225	45.1225	41.6403				5.00785					1436.49	0.677218	0.4	0.270887	0.0130497	0.00481741	4.81741	2.44644				1.31843
HSC D- diet		103	216.59	145.985	108.989		148.72	73.28	49.2738	83.16	55.9172	89.784	60.3712			Insulin	18132.5	0.929458	0.4	0.371783	0.164724	0.0443063	44.3063	40.8242	0.577114	0.408081	41.2323	5.10797	5.05791			Insulin	1779.89	0.693914	0.4	0.277566	0.0161693	0.0058254	5.8254	3.45444	0.71276	0.503997	2.95044	0.933713	1.12607
HSC D- diet		104	206.91	150.985	115.989		130.57	60.184	46.0933	54.12	41.449	78.432	60.0689			neg cont	876.342	0.780099	0.4	0.31204	0.00796109	0.00255131	2.55131									neg cont	268.84	0.815184	0.4	0.326073	0.00244227	0.000748992	0.748992
HSC D- diet		124	208.76	144.986	116.988		142.67	74.632	52.3109	62.04	43.485	80.496	56.4211			3	7767.04	0.829458	0.4	0.331783	0.0705594	0.0212667	21.2667	18.7154								3	2134.76	0.88218	0.4	0.352872	0.0193931	0.0054958	5.4958	4.7468
HSC D- diet		109	211.75	138.986	111.99		148.72	65.344	43.9376	71.28	47.929	86.048	57.8591			Basal	7431.91	0.793816	0.4	0.317526	0.0675148	0.0212628	21.2628	18.7114	0.00279416	0.00197577	18.7134					Basal	2133.64	0.860861	0.4	0.344344	0.019383	0.00562895	5.62895	4.87995	0.0941502	0.0665742	4.81338
Mean		112.5	211.002	148.985	114.739		133.746	67.457	51.0719	64.565	48.3317	79.909	59.8795			neg cont	2316.54	0.793816	0.4	0.317526	0.0210445	0.00662763	6.62763									neg cont	1954.31	0.808697	0.4	0.323479	0.0177538	0.0054884	5.4884
SE		2.8473	1.38301	3.15654	1.19139		5.49493	1.81136	2.38785	3.7556	2.2331	3.07102	0.980824				26704.9	0.840438	0.4	0.336175	0.2426	0.0721647	72.1647	65.537				4.01978					6253.76	0.837138	0.4	0.334855	0.056812	0.0169662	16.9662	11.4778				1.98735
HSCs miR106bko D- diet	d+	93	152.89	132.987	108.989		99.11	41.928	42.3045	43.56	43.9512	70.176	70.8062			Insulin	30783.9	0.854155	0.4	0.341662	0.279655	0.0818515	81.8515	75.2238	6.8496	4.8434	70.3804	3.50214	3.76096			Insulin	5883.09	0.887533	0.4	0.355013	0.0534446	0.0150543	15.0543	9.56588	1.3519	0.955939	10.5218	2.38455	2.18595
HSCs miR106bko D- diet		104	197.23	123.988	103.989		124.52	56.376	45.2747	51.48	41.3428	72.24	58.0148			neg cont	963.957	0.714983	0.4	0.285993	0.00875702	0.00306197	3.06197									neg cont	327.976	0.540982	0.4	0.216393	0.00297948	0.00137689	1.37689
HSCs miR106bko D- diet		102	200.86	144.986	103.985		145.09	47.088	32.4543	59.4	40.9401	57.792	39.8318			4	5003.12	0.763473	0.4	0.305389	0.0454507	0.0148829	14.8829	11.8209								4	1273.17	0.576363	0.4	0.230545	0.011566	0.00501681	5.01681	3.63993
HSCs miR106bko D- diet		103	203.28	148.985	104.986		141.46	49.152	34.7462	51.48	36.3919	61.92	43.7721			Basal	4856.99	0.728455	0.4	0.291382	0.0441231	0.0151427	15.1427	12.0807	0.183725	0.129913	11.9508					Basal	1475.75	0.586569	0.4	0.234628	0.0134064	0.00571391	5.71391	4.33702	0.492919	0.348547	3.98847
HSCs miR106bko D- diet		93	181.43	156.984	110.987		99.11	41.928	42.3045	43.56	43.9512	70.176	70.8062			neg cont	1248.08	0.739659	0.4	0.295864	0.0113381	0.00383221	3.83221									neg cont	460.942	0.560714	0.4	0.224286	0.00418741	0.001867	1.867
HSCs miR106bko D- diet		95	179.33	122.988	103.989		124.52	56.376	45.2747	51.48	41.3428	72.24	58.0148				21052.6	0.739206	0.4	0.295682	0.191252	0.0646815	64.6815	60.8493				4.97686					1398.61	0.574322	0.4	0.229729	0.0127056	0.00553069	5.53069	3.66369				1.30023
HSCs miR106bko D- diet		96	163.35	106.989	94.9885		145.09	47.088	32.4543	59.4	40.9401	57.792	39.8318			Insulin	22409.3	0.803889	0.4	0.321556	0.203576	0.0633098	63.3098	59.4775	0.969985	0.685883	60.1634	5.09165	5.03426	4.4068	Mean	Insulin	1830.75	0.589518	0.4	0.235807	0.0166313	0.00705295	7.05295	5.18595	1.0764	0.76113	4.42482	0.918569	1.1094	1.65661	Mean
HSCs miR106bko D- diet		93	180.54	126.987	102.987		141.46	49.152	34.7462	51.48	36.3919	61.92	43.7721			106b ko d+														0.369134	SE	106b ko d-														0.311165	SE
Mean		97.375	182.364	133.112	104.362		127.545	48.636	38.6949	51.48	40.6565	65.532	53.1062			neg cont	1317.37	0.625833	0.4	0.250333	0.0119676	0.00478068	4.78068									neg cont	1040.69	0.90723	0.4	0.362892	0.0094541	0.00260521	2.60521							0.003	ANOVA VD-WT with Tukey to WT D+
SE		1.59038	5.92167	5.40327	1.56057		6.86387	1.96002	1.98979	2.11671	1.02805	2.23222	4.63187			1	3597.05	0.962613	0.4	0.385045	0.0326773	0.00848661	8.48661	3.70593								1	2838.85	0.915204	0.4	0.366082	0.0257894	0.00704472	7.04472	4.4395						0.01	ANOVA VD-WT with Tukey to VD+ miR106bko VD
HSC D+ diet	d+	85.965	175.908	119.982	90.6773		82.852	37.5582	45.3316	38.8509	46.8919	59.9334	72.3379			Basal	3906.56	0.962414	0.4	0.384966	0.035489	0.00921874	9.21874	4.43807	0.517697	0.366067	4.072					Basal	2948.68	0.924175	0.4	0.36967	0.0267872	0.00724623	7.24623	4.64102	0.142494	0.100758	4.54026			0.008	ANOVA VD-WT with Tukey to VD_ miR106bko VD
HSC D+ diet		70.8834	168.24	123.942	88.3012		102.979	49.0024	47.5847	45.1243	43.8188	61.5683	59.7871			neg cont	2518.02	0.956073	0.4	0.382429	0.0228748	0.00598146	5.98146									neg cont	1398.47	0.90023	0.4	0.360092	0.0127043	0.00352808	3.52808
HSC D+ diet		102.821	153.864	119.19	97.0134		119.273	41.6454	34.9161	51.3977	43.0926	50.124	42.0247				9792.59	0.895766	0.4	0.358307	0.0889603	0.024828	24.828	18.8465				5.55934					7674.75	0.924674	0.4	0.369869	0.0697209	0.0188501	18.8501	15.3221				3.37471
HSC D+ diet		82.4164	172.074	114.438	95.1331		116.397	43.2803	37.1832	45.1243	38.7674	53.3938	45.872			Insulin	10597	0.840942	0.4	0.336377	0.096268	0.0286191	28.6191	22.6376	2.68071	1.89555	20.7421	4.62832	5.09383			Insulin	8628.83	0.93813	0.4	0.375252	0.0783882	0.0208895	20.8895	17.3614	1.44203	0.125118	16.3417	1.0624	3.59929
HSC D+ diet		62	163	117	90		95	39	41.0526	35	36.8421	52	54.7368			neg cont	1363.72	0.933445	0.4	0.373378	0.0123887	0.003318	3.318									neg cont	1040.69	0.903319	0.4	0.361328	0.0094541	0.00261649	2.61649
HSC D+ diet		95	148	112	89		112	32	28.5714	41	36.6071	40	35.7143			2	2661.85	1.00377	0.4	0.401508	0.0241814	0.00602265	6.02265	2.70465								2	2838.85	0.957553	0.4	0.383021	0.0257894	0.00673316	6.73316	4.11667
HSC D+ diet		73	167	127	96		109	33	30.2752	35	32.1101	43	39.4495			Basal	2545.72	0.952983	0.4	0.381193	0.0231265	0.00606687	6.06687	2.74887	0.0312633	0.0221065	2.72676					Basal	2948.68	0.91839	0.4	0.367356	0.0267872	0.00729188	7.29188	4.67539	0.395075	0.279361	4.39603
HSC D+ diet		91	185	125	97		110	37	33.6364	45	40.9091	57	51.8182			neg cont	1615.42	0.952983	0.4	0.381193	0.0146752	0.0038498	3.8498									neg cont	1398.47	0.91839	0.4	0.367356	0.0127043	0.00345832	3.45832
Mean		82.8857	166.636	119.819	92.8906		105.938	39.0608	37.3189	42.0622	39.8799	52.1274	50.2176				7287.71	1.01942	0.4	0.407768	0.0662049	0.0162359	16.2359	12.3861				4.54243					7674.75	0.969617	0.4	0.387847	0.0697209	0.0179764	17.9764	14.5181				3.74053
SE		4.81387	3.91139	1.74047	1.23766		4.24936	1.96586	2.4239	2.00769	1.67764	2.70523	4.2598			Insulin	8674.75	1.03896	0.4	0.415583	0.0788054	0.0189626	18.9626	15.1128	1.92808	1.36336	13.7495	1.09916	5.04242			Insulin	8628.83	0.984689	0.4	0.393875	0.0783882	0.0199018	19.9018	16.4435	1.36145	0.962689	15.4808	3.30255	3.52154
HSCs miR106bko D+ diet	d+	87.7393	189.326	145.327	114.438		102.021	43.2803	42.423	38.7167	37.9498	62.3858	61.15			neg cont	1248.71	0.820536	0.4	0.328214	0.0113438	0.00345622	3.45622									neg cont	900.52	0.871657	0.4	0.348663	0.00818074	0.00234632	2.34632
HSCs miR106bko D+ diet		96.6108	169.199	114.438	103.35		111.605	46.5501	41.7096	51.3977	46.0532	65.6555	58.8284			3	3117.52	0.857323	0.4	0.342929	0.028321	0.00825854	8.25854	4.80232								3	4421.8	1.8898	0.4	0.75592	0.0401697	0.00531401	5.31401	2.96769
HSCs miR106bko D+ diet		93.9494	176.866	115.23	100.974		116.397	49.8199	42.8015	54.5345	46.8519	64.8381	55.704			Basal	3507.01	0.838907	0.4	0.335563	0.0318593	0.00949428	9.49428	6.03806	0.873799	0.617869	5.42019					Basal	5818.44	1.94559	0.4	0.778237	0.0528574	0.00679193	6.79193	4.44562	1.04505	0.738964	3.70665
HSCs miR106bko D+ diet		93.9494	178.783	126.318	96.2214		103.395	40.0105	38.6968	41.8535	40.4792	59.7428	57.7812			neg cont	2759.63	0.840132	0.4	0.336053	0.0250697	0.00746006	7.46006									neg cont	1350.76	0.771657	0.4	0.308663	0.0122709	0.00397551	3.97551
HSCs miR106bko D+ diet		89	164	107	95		104	37	35.5769	41	39.4231	57	54.8077				9397.29	0.839542	0.4	0.335817	0.0853693	0.0254214	25.4214	17.9613				3.31378					9249	0.92745	0.4	0.37098	0.0840221	0.0226487	22.6487	18.6732				5.03775
HSCs miR106bko D+ diet		86	172	108	93		109	40	36.6972	45	41.2844	56	51.3761			Insulin	10409.6	0.924864	0.4	0.369946	0.0945655	0.025562	25.562	18.1019	0.0994252	0.0703042	18.0316	1.0039	3.32675			Insulin	10449.6	0.952851	0.4	0.38114	0.0949293	0.0249066	24.9066	20.9311	1.5966	1.12897	19.8022	1.05701	5.34233
HSCs miR106bko D+ diet		86	174	119	88		105	30	28.5714	42	40	51	48.5714			neg cont	1307.04	0.820536	0.4	0.328214	0.0118737	0.00361767	3.61767									neg cont	1021	0.701657	0.4	0.280663	0.00927523	0.00330476	3.30476
HSCs miR106bko D+ diet		89	180	121	98		104	36	34.6154	48	46.1538	59	56.7308			4	4199.05	0.857323	0.4	0.342929	0.0381461	0.0111236	11.1236	7.50595								4	1412	0.869801	0.4	0.34792	0.0128273	0.00368684	3.68684	0.382076
Mean		90.2811	175.522	119.539	98.6228		106.927	40.3326	37.6365	45.3128	42.2744	59.4528	55.6187			Basal	4052.92	0.838907	0.4	0.335563	0.0368185	0.0109722	10.9722	7.35451	0.107082	0.0757181	7.43023					Basal	2854	0.885594	0.4	0.354237	0.025927	0.00731911	7.31911	4.01435	2.56841	1.81614	2.19821
SE		1.42288	2.53263	4.04728	2.62716		1.75899	2.21282	1.70989	1.95683	1.24277	1.72044	1.43389			neg cont	1623.77	0.840132	0.4	0.336053	0.0147511	0.00438951	4.38951									neg cont	1211	0.881657	0.4	0.352663	0.0110013	0.00311949	3.11949
Anova WT D- vs all Tukey comparison lowest P value.		0.007	<0.0001	0.045	0.002				0.0009		0.004		0.17				8761.93	0.839542	0.4	0.335817	0.0795974	0.0237026	23.7026	19.3131				2.59926					4745	0.90745	0.4	0.36298	0.0431057	0.0118755	11.8755	8.75603				3.98325
Anova VD(+) WT vs. VD(-) miR-106b Tukey comparison lowest P value.		0.01	0.6	0.09	<0.0001											Insulin	10507.4	0.924864	0.4	0.369946	0.0954543	0.0258023	25.8023	21.4127	1.48466	1.04981	20.3629	1.05155	2.74055	4.05089	Mean	Insulin	4912	0.912851	0.4	0.36514	0.0446229	0.0122207	12.2207	9.10125	0.244103	0.172607	8.92864	1.01933	4.06177	4.13123	Mean
																														0.599461	SE															0.420939	SE

## Sheet: Fig 6
Figure 6A				Figure 6B
													Figure 6C
Coord Blood					Coord Blood
25(OH)D Level					25(OH)D Level
ng/mL					ng/mL	Birthweight								2ul of isotope	#2	2ul of isotope	#3	2ul of isotope	#5		#10	2ul of isotope	#13	2ul of isotope	#14	2ul of isotope	#6,7,8	2ul of isotope	#9,12		2ul of isotope	#15,16	2ul of isotope	#17,18,19,20,21,22,27	2ul of isotope	#23,24,25,26	2ul of isotope	#28,29,30,31,32	2ul of isotope
1	14			1	14	3070								69547	C14 2DG	85469	C14 2DG	89142	C14 2DG	78965	C14 2DG	71235	C14 2DG	79546	C14 2DG	81456	C14 2DG	87769	C14 2DG		91780	C14 2DG	110392	C14 2DG	102321	C14 2DG	92328	C14 2DG	812328
2	16			2	16	3860								71536		81537		88745		76954		73256		76548		83652		87928			93562		112098		132091		102099		921561
3	36			3	36	4160								70541.5	4nmol 2DG=	83503	4nmol 2DG=	88943.5	4nmol 2DG=	77959.5	4nmol 2DG=	72245.5	4nmol 2DG=	78047	4nmol 2DG=	82554	4nmol 2DG=	87848.5	4nmol 2DG=		92671	4nmol 2DG=	111245	4nmol 2DG=	117206	4nmol 2DG=	97213.5	4nmol 2DG=	866944
4	19			4	19	2660							Coord Blood	17635.4	1nmol 2DG=	20875.8	1nmol 2DG=	22235.9	1nmol 2DG=	19489.9	1nmol 2DG=	18061.4	1nmol 2DG=	19511.8	1nmol 2DG=	20638.5	1nmol 2DG=	21962.1	1nmol 2DG=		23167.8	1nmol 2DG=	27811.2	1nmol 2DG=	29301.5	1nmol 2DG=	24303.4	1nmol 2DG=	216736
5	17			5	17	3120							25(OH)D Level
6	9			6	9	3075							ng/mL	Condition	CPM	[mg/ml]	volume (ml)	total mg	nmol	nmol/min/mg	pmol/min/mg	pmol/min/mg	std dev	std err	average	fold change	avg fold change
7	28			7	28	3325							14	neg cont	1544	0.5176	0.4	0.20704	0.0140082	0.00676594	6.76594
8	15			8	15	3780								Basal1	7984	0.6245	0.4	0.2498	0.0724362	0.0289977	28.9977	22.2317
9	21			9	21	4270								Basal2	7751	0.5473	0.4	0.21892	0.0703223	0.0321224	32.1224	25.3564	2.20948	1.56234	23.7941
10	9			10	9	3875								neg cont	1997	0.572	0.4	0.2288	0.0181181	0.00791876	7.91876
11	5			11	5	3595								Insulin1	15716	0.571	0.4	0.2284	0.142586	0.0624283	62.4283	54.5095				2.45188
12	11			12	11	3175								Insulin2	17879	0.7136	0.4	0.28544	0.16221	0.0568282	56.8282	48.9094	3.95986	2.80004	51.7095	1.92888	2.19038
13	12			13	12	3090							16	neg cont	3101	0.7385	0.4	0.2954	20.6733	6.99842	6998.42
14	4			14	4	3695								Basal1	30478	0.8862	0.4	0.35448	66.52	18.7655	18765.5	11767.1
15	15			15	15	3920								Basal2	31597	0.8392	0.4	0.33568	62.58	18.6428	18642.8	11644.3	86.8049	61.3803	11705.7
16	24			16	24	3560								neg cont	3123	0.7242	0.4	0.28968	20.82	7.18724	7187.24
17	22			17	22	3970								Insulin1	9978	0.7869	0.4	0.31476	203.187	64.5529	64552.9	57365.6				4.87509
18	5			18	5	3005								Insulin2	9387	0.898	0.4	0.3592	210.647	58.6433	58643.3	51456	4178.72	2954.8	54410.8	4.41898	4.64703
19	5			19	5	3570							36	neg cont	1352	1.0914	0.4	0.43656	0.00972842	0.00222843	2.22843
20	9			20	9	3250								Basal1	13256	1.008	0.4	0.4032	0.0953846	0.0236569	23.6569	21.4285
21	7			21	7	2830								Basal2	13222	1.0367	0.4	0.41468	0.0951399	0.022943	22.943	20.7146	0.504814	0.356957	21.0715
22	5			22	5	3070								neg cont	2103	1.1303	0.4	0.45212	0.0151323	0.00334697	3.34697
23	5			23	5	2510								Insulin1	47895	1.1385	0.4	0.4554	0.344632	0.0756768	75.6768	72.3299				3.28853
24	7			24	5	3510								Insulin2	46846	1.1601	0.4	0.46404	0.337084	0.0726412	72.6412	69.2942	2.14653	1.51783	70.812	3.43259	3.36056
25	24			25	24	3850							19	neg cont	1385	0.7894	0.4	0.31576	0.0106152	0.00336179	3.36179
26	13			26	13	3420								Basal1	6943	1.0305	0.4	0.4122	0.0532139	0.0129097	12.9097	9.54794
27	15			27	15	3780								Basal2	6733	1.0977	0.4	0.43908	0.0516044	0.0117528	11.7528	8.39105	0.818042	0.578443	8.96949
28	12			28	12	3460								neg cont	1349	0.7628	0.4	0.30512	0.0103393	0.00338859	3.38859
29	19			29	19	2835								Insulin1	23077	1.1578	0.4	0.46312	0.176871	0.0381912	38.1912	34.8026				3.64504
30	5			30	5	3380								Insulin2	24256	1.3159	0.4	0.52636	0.185908	0.0353195	35.3195	31.9309	2.03064	1.43588	33.3668	3.80535	3.7252
Mean	13.6				13.5333	3422.33							17	neg cont	530	0.134	0.4	0.0536	0.00386119	0.00720372	7.20372
SE	1.42642				1.43816	79.9718								Basal1	2037	0.212	0.4	0.0848	0.0148401	0.0175001	17.5001	10.2964
Figure 6D											Figure 6E			Insulin1	2360	0.2345	0.4	0.0938	0.0171932	0.0183297	18.3297	11.126	0.586591	0.414783	10.7112		1.08057
3T3L1 Adipocytes Exposed to Cord Blood Monocytes											Cord Blood Monocytes Jarid2/ PGC1a		9	neg cont	742	0.1775	0.4	0.071	0.0879526	0.123877	123.877
														basal1	2237	0.2075	0.4	0.083	0.265162	0.319472	319.472	195.595
														Insulin1	2926	0.241	0.4	0.0964	0.346832	0.359784	359.784	235.907	28.5051	20.1561	215.751	22.0244	1.2061
													28	neg cont	585	0.197	0.4	0.0788	0.0693427	0.0879983	87.9983
														basal1	1716	0.2305	0.4	0.0922	0.203405	0.220613	220.613	132.615
														Insulin2	4488	0.242	0.4	0.0968	0.531983	0.549569	549.569	461.571	232.607	164.478	297.093	3.48054	3.48054
													15	neg cont	554	0.1044	0.4	0.04176	221.6	530.651	530651
														basal1	1307	0.105	0.4	0.042	522.8	1244.76	1.24476e+06	714111
														Insulin2	1175	0.101	0.4	0.0404	470	1163.37	1.16337e+06	632715	57555.4	40697.8	673413		0.886018
													27	neg cont	1528	0.7367	0.4	0.29468	0.0135361	0.00459348	4.59348
														Basal1	8240	0.6567	0.4	0.26268	0.0729955	0.0277888	27.7888	23.1953
	1	2	3	4	avg	5	6	7	8	avg	ttest			Basal2	7999	0.6842	0.4	0.27368	0.0708606	0.0258918	25.8918	21.2983	1.34138	0.9485	22.2468
PI3KCA	1494.7	1028.22	1005.35	1068.31	1149.15	482.438	505.6	453.825	593.337	508.8	0.00174987		9	neg cont	1977	0.7742	0.4	0.30968	0.0175136	0.00565539	5.65539
PI3KR1	937.438	1024.35	992.225	815.388	942.35	728.975	761.675	589.75	610.725	672.781	0.00509256			Insulin1	26539	0.7821	0.4	0.31284	0.235101	0.0751504	75.1504	69.495				2.99608
PDPK1	961.962	1081.86	1305.31	1366.62	1178.94	481.075	441.562	384.337	346.188	413.291	0.000250131			Insulin2	28771	0.8028	0.4	0.32112	0.254873	0.0793701	79.3701	73.7147	2.98374	2.10982	71.6049	3.46106	3.22857
PGC1a	635	812	611	593	662.75	1121	1021	983	894	1004.75	0.00255821		9	neg cont	5130	0.767	0.4	0.3068	2052	668.84	668840
jarid2	1104	1202	1332	1325	1240.75	895	912	874	903	896	0.000772403			Insulin1	12392	0.646	0.4	0.2584	4956.8	1918.27	1.91827e+06	1.24943e+06
pAKT	2733.09	2913.85	2383.05	2391.22	2605.3	1352.83	1216.86	1058.81	1700.51	1332.25	0.00052874			Insulin2	16360	0.536	0.4	0.2144	6544	3052.24	3.05224e+06	2.3834e+06	801840	566986	1.81641e+06		1.90759
AKT	1812.91	1652	1556	1562	1645.73	1754	1801	1385	1789	1682.25	0.763945		5	neg cont	1998	0.7216	0.4	0.28864	0.0153135	0.00530538	5.30538
bACTIN	4625	5021	6012	6225	5470.75	4854	5124	4958	5362	5074.5	0.3609			Basal1	6572	0.8627	0.4	0.34508	0.0538916	0.0156171	15.6171	10.3118
														Basal2	7193	0.7608	0.4	0.30432	0.0589839	0.0193822	19.3822	14.0768	2.66231	1.88254	12.1943
														neg cont	4407	0.7608	0.4	0.30432	0.0361382	0.0118751	11.8751
														Insulin1	14990	0.8941	0.4	0.35764	0.122921	0.03437	34.37	22.4949				2.18148
														Insulin2	16604	0.9333	0.4	0.37332	0.136156	0.0364716	36.4716	24.5966	1.48609	1.05083	23.5457	1.74731	1.9644
													11	neg cont	2091	0.7503	0.4	0.30012	0.0160263	0.00533995	5.33995
														Basal1	6702	0.8314	0.4	0.33256	0.0513668	0.0154459	15.4459	10.1059
														Basal2	6469	0.7908	0.4	0.31632	0.049581	0.0156743	15.6743	10.3344	0.161532	0.114221	10.2201
Figure 6F														neg cont	2596	0.7935	0.4	0.3174	0.0201255	0.00634074	6.34074
Cord Blood Monocytes														Insulin1	13977	0.7922	0.4	0.31688	0.107125	0.0338063	33.8063	27.4655				2.71777
Vitamin D Deficient mothers							Vitamin D Sufficient mothers							Insulin2	16760	0.9803	0.4	0.39212	0.128455	0.0327592	32.7592	26.4184	0.740398	0.52354	26.942	2.55637	2.63707
	Jarid2	L32	Delta	Average	2^-(∆CT)*10000	Ratio	Jarid2	L32	Delta	Average	2^-(∆CT)*10000	Ratio	12	neg cont	14619	0.863	0.4	0.3452	0.0841041	0.0243639	24.3639
1	35.7708	26.9476	8.82318	9.17623	1.72854	0.0735376	30.7993	25.8726	4.92672	4.74462	37.3017	1.58693		Basal1	109017	0.903	0.4	0.3612	0.627182	0.173638	173.638	149.275
	35.8896	26.3603	9.52927				30.9328	26.3703	4.56252					Basal2	119398	1.026	0.4	0.4104	0.686905	0.167374	167.374	143.011	4.42933	3.13201	146.143
2	36.1668	25.992	10.1748	9.83509	1.09482	0.0465771	31.3244	26.649	4.6754	5.01612	30.9027	1.3147		neg cont	14619	0.863	0.4	0.3452	0.0841041	0.0243639	24.3639
	36.6222	27.1268	9.49541				31.538	26.1812	5.35684					Insulin1	151016	0.986	0.4	0.3944	0.868805	0.220285	220.285	195.921				1.34062
3	36.2956	26.7286	9.56697	9.83489	1.09497	0.0465834	32.5355	26.3006	6.23489	6.15391	14.0439	0.59747		Insulin2	131664	1.042	0.4	0.4168	0.757472	0.181735	181.735	157.371	27.2591	19.2751	176.646	0.890883	1.11575
	36.6025	26.4997	10.1028				32.6423	26.5694	6.07294				5	neg cont	434	0.669	0.4	0.2676	0.00249683	0.000933046	0.933046
4	37.3548	27.5946	9.76017	9.79959	1.1221	0.0477376	32.1674	25.9821	6.18532	6.40825	11.774	0.500904		Basal1	1307	0.685	0.4	0.274	0.00751926	0.00274426	2.74426	1.81121
	37.5033	27.6643	9.839				32.7281	26.0969	6.63117	10.0883				Basal2	1585	0.703	0.4	0.2812	0.00911861	0.00324275	3.24275	2.3097	0.352489	0.249247	2.06046
														neg cont	434	0.669	0.4	0.2676	0.00249683	0.000933046	0.933046
					1.26011	0.0536089				6.48224	23.5056	1	Mean	Insulin1	1323	0.704	0.4	0.2816	0.00761131	0.00270288	2.70288	1.76983				0.977156
						0.0066485						0.266872	SE	Insulin2	1555	0.731	0.4	0.2924	0.00894602	0.00305951	3.05951	2.12647	0.176943	0.125118	1.94815	0.920667	0.948911
												0.0121432	T-test	neg cont	1404.31	0.661153	0.4	0.264461	0.00766818	0.00289955	2.89955
	Ppargc1a	L32	Delta	Average	2^-(∆CT)*10000	Ratio	Ppargc1a	L32	Delta	Average	2^-(∆CT)*10000	Ratio		Basal1	12390.8	0.769969	0.4	0.307988	0.0676594	0.0219682	21.9682	19.0687
1	34.8533	26.9476	7.90566	7.43207	5.79062	7.96627	36.8672	25.8726	10.9946	10.5737	0.65615	0.902679		Basal2	11856.4	0.691393	0.4	0.276557	0.0647416	0.0234099	23.4099	20.5103	0.176943	0.125118	19.7895
	33.3188	26.3603	6.95847				36.5231	26.3703	10.1528					neg cont	3700.54	0.691393	0.4	0.276557	0.0202067	0.00730651	7.30651
2	33.3795	25.992	7.38749	6.97097	7.9713	10.9663	36.513	26.649	9.86396	10.2041	0.847709	1.16621		Insulin1	42585.1	0.794176	0.4	0.31767	0.232535	0.0732	73.2	65.8935				3.45559
	33.6812	27.1268	6.55445				36.7255	26.1812	10.5443					Insulin2	49088.6	0.824415	0.4	0.329766	0.268047	0.0812839	81.2839	73.9774	0.176943	0.125118	69.9355	3.87953	3.66756
3	33.9228	26.7286	7.19413	7.26786	6.48866	8.92658	36.6546	26.3006	10.354	10.0071	0.971745	1.33685	24	neg cont	1231	0.703	0.4	0.2812	0.00672184	0.00239041	2.39041
	33.8413	26.4997	7.34159				36.2296	26.5694	9.66024					Basal1	5992	0.917	0.4	0.3668	0.0327191	0.00892016	8.92016	6.52975
4	35.3454	27.5946	7.75077	7.44269	5.74812	7.9078	36.26	25.9821	10.2779	11.1768	0.431965	0.594263		Basal2	5682	0.977	0.4	0.3908	0.0310264	0.0079392	7.9392	5.54879	0.176943	0.125118	6.03927
	34.7989	27.6643	7.13462				38.1726	26.0969	12.0757	0.231658				neg cont	1200	0.679	0.4	0.2716	0.00655257	0.00241258	2.41258
														Insulin1	20538	0.91	0.4	0.364	0.112147	0.0308097	30.8097	28.3971				4.34888
					6.49967	8.94173				8.43868	0.726892	1	Mean	Insulin2	21587	0.851	0.4	0.3404	0.117875	0.0346284	34.6284	32.2159	0.176943	0.125118	30.3065	5.80593	5.0774
						0.714116						0.162067	SE. 2	neg cont	546	0.74859	0.4	0.299436	34988.3	11684.7	1.16847e+07
												3.64002e-05	T-test	Basal1	2121.43	0.872278	0.4	0.348911	135944	38962.4	3.89624e+07	2.72776e+07
	Mef2b	L32	Delta	Average	2^-(∆CT)*10000	Ratio	Mef2b	L32	Delta	Average	2^-(∆CT)*10000	Ratio		Basal2	1349.82	0.808968	0.4	0.323587	86498	26731	2.6731e+07	1.50462e+07	8.64892e+06	6.11571e+06	2.11619e+07
1	34.7036	26.9476	7.75598	8.34323	3.0792	4.22383	37.4683	25.8726	11.5957	10.6864	0.606836	0.832414		neg cont	1333.21	0.766274	0.4	0.306509	85433.8	27873.1	2.78731e+07
	35.2908	26.3603	8.93047				36.1474	26.3703	9.77708					Insulin1	10658.2	0.69464	0.4	0.277856	682992	245808	2.45808e+08	2.17935e+08				7.9895
2	34.0338	25.992	8.04181	8.43831	2.88281	3.95443	36.2506	26.649	9.60156	10.2638	0.813391	1.11575		Insulin2	10482.8	0.719256	0.4	0.287702	671749	233488	2.33488e+08	2.05614e+08	8.71171e+06	6.16011e+06	2.11775e+08	13.6655	10.8275
	35.9616	27.1268	8.83481				37.1071	26.1812	10.926				5	neg cont	434.872	0.683314	0.4	0.273325	0.00237461	0.000868783	0.868783
3	35.2908	26.7286	8.56217	8.38252	2.99646	4.11033	36.4466	26.3006	10.146	9.84654	1.08617	1.48993		Basal1	16803	0.745808	0.4	0.298323	0.0917522	0.030756	30.756	29.8872
	34.7026	26.4997	8.20287				36.1164	26.5694	9.54704					Basal2	16475.3	0.714561	0.4	0.285824	0.0899628	0.0314749	31.4749	30.6061	0.176943	0.125118	30.2466
4	35.8047	27.5946	8.21009	7.53594	5.38837	7.39138	37.0658	25.9821	11.0838	11.2534	0.409634	0.561906		neg cont	1147.92	0.716592	0.4	0.286637	0.00626818	0.0021868	2.1868
	34.5261	27.6643	6.86178				37.5199	26.0969	11.423	0.364197				Insulin1	45386	0.715599	0.4	0.28624	0.247829	0.0865809	86.5809	84.3941				2.82376
														Insulin2	49309.3	0.860687	0.4	0.344275	0.269252	0.0782084	78.2084	76.0216	0.176943	0.125118	80.2079	2.48387	2.65382
					3.58671	4.91999				8.48286	0.729008	1	Mean	neg cont	18076.8	0.643514	0.4	0.257405	0.0987078	0.0383472	38.3472
						0.825644						0.198629	SE.	Basal1	104953	0.704603	0.4	0.281841	0.573092	0.203339	203.339	164.991
												0.00363017	T-test	Basal2	166190	0.719876	0.4	0.28795	0.907473	0.315149	315.149	276.802	0.176943	0.125118	220.897
	Nrf1	L32	Delta	Average	2^-(∆CT)*10000	Ratio	Nrf1	L32	Delta	Average	2^-(∆CT)*10000	Ratio		neg cont	18076.8	0.643514	0.4	0.257405	0.0987078	0.0383472	38.3472
1	30.64	26.9476	3.69238	4.67103	39.2537	12.0946	33.89	25.8726	8.01742	7.85357	4.32356	1.33215		Insulin1	211701	0.732857	0.4	0.293143	1.15599	0.394343	394.343	355.995				2.15766
	32.01	26.3603	5.64967				34.06	26.3703	7.68972					Insulin2	180691	0.74813	0.4	0.299252	0.986656	0.329708	329.708	291.36	0.176943	0.125118	323.678	1.05259	1.60513
2	31.12	25.992	5.12797	5.05559	30.0688	9.2646	34.5375	26.649	7.8885	8.11112	3.61667	1.11434	9	neg cont	310.116	0.845415	0.4	0.338166	0.00169338	0.000500754	0.500754
	32.11	27.1268	4.98321				34.5149	26.1812	8.33374					Basal1	12798.8	0.781729	0.4	0.312692	0.0698873	0.0223502	22.3502	21.8495
3	32.25	26.7286	5.52137	5.49084	22.2378	6.85176	35.3172	26.3006	9.01659	8.52061	2.72295	0.838977		Basal2	12351.6	0.803645	0.4	0.321458	0.0674453	0.0209811	20.9811	20.4803	0.968151	0.684586	21.1649
	31.96	26.4997	5.46031				34.594	26.5694	8.02464					neg cont	1146.47	0.87512	0.4	0.350048	0.00626026	0.0017884	1.7884
4	32.5696	27.5946	4.97497	4.15978	55.9474	17.2382	34.6957	25.9821	8.71362	8.75225	2.31905	0.714532		Insulin1	24851.1	0.881381	0.4	0.352553	0.135699	0.0384903	38.4903	36.7019				1.67976
	31.0089	27.6643	3.3446				34.8878	26.0969	8.79087	2.25779				Insulin2	29003.8	0.897876	0.4	0.35915	0.158374	0.044097	44.097	42.3086	3.96451	2.80333	39.5052	2.06582	1.87279
													7	neg cont	1609.17	0.747205	0.4	0.298882	0.0105939	0.0035445	3.5445
					36.8769	11.3623				7.09907	3.24556	1	Mean	Basal1	9151.19	0.870446	0.4	0.348178	0.0602464	0.0173033	17.3033	13.7588
						2.23247						0.138689	SE.	Basal2	8629.82	0.781453	0.4	0.312581	0.0568139	0.0181757	18.1757	14.6312	0.616895	0.43621	14.195
												0.00356766	T-test	neg cont	671.761	0.781453	0.4	0.312581	0.0044225	0.00141483	1.41483
	Pparb	L32	Delta	Average	2^-(∆CT)*10000	Ratio	Pparb	L32	Delta	Average	2^-(∆CT)*10000	Ratio		Insulin1	27613.1	0.897861	0.4	0.359144	0.18179	0.0506174	50.6174	49.2026				3.57608
1	30.65	25.36	5.29	5.115	28.8557	8.83801	33.43	25.29	8.14	7.925	4.11469	1.26026		Insulin2	22958.9	0.932109	0.4	0.372844	0.151149	0.0405394	40.5394	39.1246	7.12621	5.03899	44.1636	2.67405	3.12506
	30.72	25.78	4.94				33.5	25.79	7.71				5	neg cont	2555.09	0.772303	0.4	0.308921	0.0168213	0.00544518	5.44518
2	30.94	25.41	5.53	5.525	21.7175	6.65169	33.66	25.06	8.6	8.455	2.84965	0.872799		Basal1	13456.4	0.843082	0.4	0.337233	0.0885894	0.0262695	26.2695	20.8243
	31.06	25.54	5.52				33.91	25.6	8.31					Basal2	13136.7	0.807692	0.4	0.323077	0.0864845	0.026769	26.769	21.3238	0.353179	0.249735	21.0741
3	31.74	25.14	6.6	6.02	15.4099	4.71978	33.73	25.72	8.01	7.965	4.00218	1.2258		neg cont	1859.34	0.809993	0.4	0.323997	0.0122409	0.00377808	3.77808
	31.36	25.92	5.44				33.9	25.98	7.92					Insulin1	41346.1	0.808869	0.4	0.323547	0.2722	0.0841298	84.1298	80.3518				3.85855
4	31.42	25.99	5.43	5.55	21.3444	6.53742	34.32	25.4	8.92	8.9	2.09331	0.641144		Insulin2	45174.2	0.973189	0.4	0.389276	0.297402	0.0763989	76.3989	72.6208	5.46661	3.86548	76.4863	3.40562	3.63208
	31.73	26.06	5.67				34.4	25.52	8.88	2.12253			5	neg cont	14699.3	0.727227	0.4	0.290891	0.0967721	0.0332675	33.2675
														Basal1	99468.1	0.796415	0.4	0.318566	0.654843	0.20556	205.56	172.292
					21.8319	6.68672				7.07351	3.26496	1	Mean	Basal2	159219	0.813712	0.4	0.325485	1.04821	0.322047	322.047	288.779	82.3687	58.2435	230.536
						0.842634						0.148233	SE.	neg cont	14699.3	0.727227	0.4	0.290891	0.0967721	0.0332675	33.2675
												0.000560092	T-test	Insulin1	203627	0.828414	0.4	0.331366	1.34057	0.404558	404.558	371.291				2.15501
Figure 6G														Insulin2	173369	0.845711	0.4	0.338284	1.14136	0.337398	337.398	304.13	47.4897	33.5803	337.711	1.05316	1.60408
													5	neg cont	2676.82	0.955892	0.4	0.382357	0.0176227	0.00460897	4.60897
Coord Blood														Basal1	9549.31	0.883764	0.4	0.353506	0.0628674	0.017784	17.784	13.175
25(OH)D Level														Basal2	9112.94	0.908585	0.4	0.363434	0.0599946	0.0165077	16.5077	11.8987	0.902474	0.638145	12.5369
ng/mL	miR106b-5p	Cycles	Average		Delta	2^-(∆CT)*10000	Ratio							neg cont	1860.76	0.989535	0.4	0.395814	0.0122502	0.00309494	3.09494
14	miR 106b	31.2981	31.4166	9.66557	9.78402	0.00113427	11.3427							Insulin1	21309.3	0.996627	0.4	0.398651	0.140288	0.0351908	35.1908	32.0959				2.43612
	miR 106b	31.535	31.4166	9.90246										Insulin2	25361.3	1.01531	0.4	0.406123	0.166965	0.0411118	41.1118	38.0169	4.18678	2.9605	35.0564	3.19504	2.81558
	miR 39	21.8402	21.6326										24	neg cont	419.684	0.799744	0.4	0.319898	6338.51	1981.42	1.98142e+06
	miR 39	21.4249	21.6326											Basal1	8298.46	0.806828	0.4	0.322731	125332	38834.8	3.88348e+07	3.68534e+07
16	miR 106b	30.8384	30.6484	9.52246	9.33256	0.00155103	15.5103							Basal2	9923.19	0.825334	0.4	0.330133	149870	45396.9	4.53969e+07	4.34155e+07	4.6401e+06	3.28105e+06	4.01345e+07
	miR 106b	30.4585	30.6484	9.14266										neg cont	612	0.732272	0.4	0.292909	9243.07	3155.61	3.15561e+06
	miR 39	21.6348	21.3159											Insulin1	28452	0.83587	0.4	0.334348	429712	128522	1.28522e+08	1.25367e+08				3.40177
	miR 39	20.997	21.3159											Insulin2	29536	0.85358	0.4	0.341432	446084	130651	1.30651e+08	1.27495e+08	1.50513e+06	1.06429e+06	1.26431e+08	2.93663	3.1692
36	miR 106b	35.6816	36.0256	12.6974	13.0415	0.000118608	1.18608						13	neg cont	1410.44	0.713844	0.4	0.285538	0.00104122	0.000364652	0.364652
	miR 106b	36.3697	36.0256	13.3856										Basal1	7362.1	0.826718	0.4	0.330687	0.00543488	0.00164351	1.64351	1.27886
	miR 39	23.1197	22.9841											Basal2	7098.98	0.745211	0.4	0.298085	0.00524064	0.00175811	1.75811	1.39345	0.0810307	0.0572974	1.33616
	miR 39	22.8485	22.9841											neg cont	3082.82	0.745211	0.4	0.298085	0.00227581	0.00076348	0.76348
19	miR 106b	36.9151	36.7738	15.4343	15.2931	2.49075e-05	0.249075							Insulin1	11230.5	0.851828	0.4	0.340731	0.00829065	0.00243319	2.43319	1.66971				1.30563
	miR 106b	36.6326	36.7738	15.1518									15	Insulin2	14433	0.883195	0.4	0.353278	0.0106548	0.00301598	3.01598	2.2525	0.412094	0.291394	1.96111	1.61649	1.46106
	miR 39	21.5402	21.4808											neg cont	1474.73	0.736831	0.4	0.294732	0.00108868	0.000369379	0.369379
	miR 39	21.4213	21.4808											Basal1	9534.78	0.801656	0.4	0.320663	0.00703881	0.00219508	2.19508	1.8257
17	miR 106b	39.0245	39.0145	13.934	14.014	6.04442e-05	0.604442							Basal2	9373.42	0.769244	0.4	0.307697	0.00691969	0.00224886	2.24886	1.87948	0.0380268	0.026889	1.85259
	miR 106b	39.1845	39.1045	14.0941										neg cont	1825.85	0.771351	0.4	0.30854	0.00134789	0.00043686	0.43686
	miR 39	25.248	25.0904											Insulin1	23609.8	0.770321	0.4	0.308128	0.0174293	0.00565651	5.65651	5.21965				2.85898
	miR 39	24.9329	25.0904											Insulin2	25541.7	0.92082	0.4	0.368328	0.0188555	0.00511922	5.11922	4.68236	0.379923	0.268646	4.951	2.4913	2.67514
9	miR 106b	30.4057	30.2912	7.63243	7.51797	0.0054559	54.559							neg cont	10162	0.695547	0.4	0.278219	0.00750187	0.00269639	2.69639
	miR 106b	30.1767	30.2912	7.40351									12	Basal1	52941.9	0.758915	0.4	0.303566	0.039083	0.0128746	12.8746	10.1783
	miR 39	22.8214	22.7732											Basal2	83096.3	0.774757	0.4	0.309903	0.0613438	0.0197945	19.7945	17.0981	4.89309	3.45994	13.6382
	miR 39	22.7251	22.7732											neg cont	10162	0.695547	0.4	0.278219	0.00750187	0.00269639	2.69639
8	miR 106b	34.2467	34.5412	13.5446	13.839	6.82398e-05	0.682398							Insulin1	105507	0.788222	0.4	0.315289	0.0778881	0.0247037	24.7037	22.0073				2.16219
	miR 106b	34.8356	27.9066	14.1334										Insulin2	90237	0.804064	0.4	0.321626	0.0666152	0.020712	20.712	18.0156	2.82255	1.99585	20.0115	1.05366	1.60793
	miR 39	20.9777	20.7021											neg cont	341.51	0.613168	0.4	0.245267	0.000252111	0.00010279	0.10279
	miR 39	20.4266	20.7021										19	Basal1	909.22	0.628218	0.4	0.251287	0.000671209	0.000267108	0.267108	0.164318
15	miR 106b	31.9112	31.7401	8.81063	8.63959	0.00250741	25.0741							Basal2	771.94	0.670992	0.4	0.268397	0.000569865	0.000212322	0.212322	0.109532	0.0387396	0.027393	0.136925
	miR 106b	31.5691	31.7401	8.46854										neg cont	341.51	0.613168	0.4	0.245267	0.000252111	0.00010279	0.10279
	miR 39	23.1563	23.1006											Insulin1	1245.27	0.624258	0.4	0.249703	0.000919289	0.000368153	0.368153	0.265363				1.61494
	miR 39	23.0448	23.1006											Insulin2	1061.52	0.621089	0.4	0.248436	0.000783637	0.000315428	0.315428	0.212638	0.0372819	0.0263623	0.239	1.94134	1.77814
21	miR 106b	35.2033	35.3424	11.3474	11.4864	0.000348531	3.48531						5	neg cont	1025.25	0.618226	0.4	0.247291	0.000756865	0.000306063	0.306063
	miR 106b	35.4814	35.3424	11.6255										Basal1	8166.44	0.715073	0.4	0.286029	0.00602867	0.00210771	2.10771	1.80165
	miR 39	24.0997	23.8559											Basal2	7819.12	0.64514	0.4	0.258056	0.00577227	0.00223683	2.23683	1.93077	0.0913002	0.064559	1.86621
	miR 39	23.6121	23.8559											neg cont	2517.8	0.64514	0.4	0.258056	0.0018587	0.000720271	0.720271
17	miR 106b	32.9479	36.9134	9.51216	9.47766	0.00140262	14.0262							Insulin1	16792.8	0.736617	0.4	0.294647	0.0123968	0.00420736	4.20736	3.48709				1.9355
	miR 106b	32.8789	36.9134	9.44315										Insulin2	21020	0.76353	0.4	0.305412	0.0155175	0.00508085	5.08085	4.36058	0.617653	0.436747	3.92383	2.25847	2.09698
	miR 39	23.7724	23.4357
	miR 39	23.0991	23.4357
9	miR 106b	30.1539	35.5326	7.55869	7.93735	0.00407961	40.7961
	miR 106b	30.9112	35.5326	8.31601
	miR 39	22.7122	22.5952
	miR 39	22.4782	22.5952
5	miR 106b	34.6434	34.5215	13.3285	13.2066	0.000105781	1.05781
	miR 106b	34.3996	34.5215	13.0847
	miR 39	21.3661	21.3148
	miR 39	21.2635	21.3148
11	miR 106b	30.1216	29.9032	7.89854	7.68011	0.00487591	48.7591
	miR 106b	29.6848	29.9032	7.46169
	miR 39	22.382	22.2231
	miR 39	22.0641	22.2231
12	miR 106b	34.7445	34.6425	11.2377	11.1357	0.000444435	4.44435
	miR 106b	34.5405	34.6425	11.0337
	miR 39	23.5845	23.5068
	miR 39	23.4291	23.5068
4	miR 106b	34.0326	38.5114	9.67906	11.1579	0.000437673	4.37673
	miR 106b	36.9902	38.5114	12.6367
	miR 39	24.6357	24.3536
	miR 39	24.0714	24.3536
15	miR 106b	39.5273	39.4165	14.2732	14.1624	5.45384e-05	0.545384
	miR 106b	39.3056	39.4165	14.0516
	miR 39	25.1352	25.2541
	miR 39	25.373	25.2541
24	miR 106b	39.0452	38.5251	17.2799	16.7598	9.01152e-06	0.0901152
	miR 106b	38.005	38.5251	16.2397
	miR 39	21.9476	21.7653
	miR 39	21.5829	21.7653
22	miR 106b	39.1184	39.3108	14.0308	14.2232	5.22867e-05	0.522867
	miR 106b	39.5031	39.3108	14.4156
	miR 39	25.0417	25.0876
	miR 39	25.1334	25.0876
5	miR 106b	30.895	30.9993	8.51053	8.61482	0.00255083	25.5083
	miR 106b	31.1036	30.9993	8.71911
	miR 39	22.5673	22.3844
	miR 39	22.2016	22.3844
7	miR 106b	26.8801	26.9982	6.21259	6.33068	0.0124244	124.244
	miR 106b	27.1163	26.9982	6.44876
	miR 39	20.6393	20.6675
	miR 39	20.6956	20.6675
5	miR 106b	35.9304	35.8264	9.45839	9.35434	0.00152779	15.2779
	miR 106b	35.7223	35.8264	9.25028
	miR 39	26.3604	26.4721
	miR 39	26.5837	26.4721
5	miR 106b	34.4531	38.3157	8.13499	7.99763	0.00391267	39.1267
	miR 106b	34.1784	38.3157	7.86027
	miR 39	26.4227	26.3181
	miR 39	26.2135	26.3181
5	miR 106b	34.9228	34.7715	10.998	10.8468	0.000542998	5.42998
	miR 106b	34.6203	34.7715	10.6955
	miR 39	24.04	23.9248
	miR 39	23.8095	23.9248
24	miR 106b	38.7627	38.5983	12.8298	12.6655	0.000153925	1.53925
	miR 106b	38.434	38.5983	12.5011
	miR 39	25.7566	25.9329
	miR 39	26.1092	25.9329
13	miR 106b	33.8221	33.5656	13.7604	13.5039	8.60819e-05	0.860819
	miR 106b	33.3092	33.5656	13.2475
	miR 39	20.2483	20.0617
	miR 39	19.8751	20.0617
15	miR 106b	29.8501	30.0076	8.28346	8.4409	0.00287763	28.7763
	miR 106b	30.165	30.0076	8.59835
	miR 39	21.5291	21.5667
	miR 39	21.6042	21.5667
12	miR 106b	33.8428	33.947	8.5032	8.6074	0.00256398	25.6398
	miR 106b	34.0512	33.947	8.7116
	miR 39	25.5223	25.3396
	miR 39	25.1569	25.3396
19	miR 106b	38.2533	37.4949	11.2075	10.4491	0.000715314	7.15314
	miR 106b	36.7365	37.4949	9.69076
	miR 39	27.3419	27.0458
	miR 39	26.7496	27.0458
Figure 6H
2DG uptake with insulin stimulation in 3T3-L1 adipocytes transfected with miR-106b-5p antagomir or miR control and exposed to cord blood monocyte media with 25(OH)D <20 ng/mL and ³20 ng/mL
#1	2ul of isotope
C14 2DG	65412
	90215
4nmol 2DG=	77813.5
1nmol 2DG=	19453.4
2DG uptake with insulin stimulation in 3T3-L1 adipocytes transfected with miR control and exposed to cord blood monocyte media with 25(OH)D >20 ng/mL													2DG uptake with insulin stimulation in 3T3-L1 adipocytes transfected with miR control and exposed to cord blood monocyte media with 25(OH)D <20 ng/mL
Condition	CPM	[mg/ml]	volume (ml)	total mg	nmol	nmol/min/mg	pmol/min/mg								volume (ml)	total mg	nmol	nmol/min/mg	pmol/min/mg	pmol/min/mg	fold change
neg cont	999.412	0.790246	0.4	0.316098	0.00821996	0.00260044	2.60044	pmol/min/mg	fold change			Condition	CPM	[mg/ml]	0.4	0.333424	0.00375873	0.00112731	1.12731
Basal1	7151.82	0.851183	0.4	0.340473	0.0588223	0.0172766	17.2766					neg cont	457	0.83356	0.4	0.366509	0.0174612	0.00476421	4.76421	3.63689
Basal2	6852.6	0.80718	0.4	0.322872	0.0563612	0.0174562	17.4562	14.6762				Basal1	2123	0.916272	0.4	0.355981	0.017453	0.0049028	4.9028	3.77548
neg cont	2285.3	0.80718	0.4	0.322872	0.0187961	0.00582154	5.82154	14.8558				Basal2	2122	0.889952	0.4	0.330221	0.0161361	0.00488645	4.88645
Insulin1	24060.7	0.864739	0.4	0.345895	0.197894	0.0572121	57.2121					neg cont	1961.88	0.825552	0.4	0.344266	0.0477094	0.0138583	13.8583	8.97187	1.93359
Insulin2	27702.6	0.881673	0.4	0.352669	0.227848	0.0646068	64.6068	51.3905	3.95707			Insulin1	5800.68	0.860664	0.4	0.369152	0.0449873	0.0121867	12.1867	7.30022	2.4669
neg cont	1077.64	0.709856	0.4	0.283942	0.00886337	0.00312154	3.12154	58.7853	3.50163			Insulin2	5469.72	0.92288	0.4	0.198016	0.004193	0.00211751	2.11751
Basal3	4684.04	0.76972	0.4	0.307888	0.0385253	0.0125128	12.5128					neg cont	509.8	0.49504	0.4	0.215488	0.0111341	0.00516691	5.16691	3.0494
Basal4	4553.56	0.726488	0.4	0.290595	0.0374521	0.0128881	12.8881	9.39122				Basal3	1353.72	0.53872	0.4	0.220528	0.0126218	0.00572343	5.72343	3.60593
neg cont	1331.32	0.74032	0.4	0.296128	0.0109498	0.00369767	3.69767	9.76653				Basal4	1534.6	0.55132	0.4	0.20776	0.00516945	0.00248818	2.48818
insulin3	19014	0.73976	0.4	0.295904	0.156386	0.0528502	52.8502					neg cont	628.52	0.5194	0.4	0.21448	0.0120552	0.00562068	5.62068	3.1325	1.21247
Insulin4	20225.2	0.819616	0.4	0.327846	0.166348	0.0507397	50.7397	49.1525	4.81666			insulin3	1465.72	0.5362	0.4	0.221984	0.0152287	0.00686027	6.86027	4.37209	1.02725
neg cont	604.683	0.746198	0.4	0.298479	0.00497339	0.00166624	1.66624	47.0421	5.23389			Insulin4	1851.56	0.55496	0.4	0.319443	0.00454806	0.00142375	1.42375
Basal5	3926.98	0.819931	0.4	0.327972	0.0322986	0.00984797	9.84797					neg cont	552.97	0.798608	0.4	0.359476	0.0199268	0.00554329	5.54329	4.11954
Basal6	3765.4	0.766688	0.4	0.306675	0.0309697	0.0100985	10.0985	8.18173				Basal5	2422.77	0.898689	0.4	0.346737	0.0199186	0.0057446	5.7446	4.32085
neg cont	1299.06	0.766688	0.4	0.306675	0.0106845	0.00348399	3.48399	8.43228				Basal6	2421.78	0.866842	0.4	0.315567	0.0195246	0.00618716	6.18716
insulin5	13057.8	0.836334	0.4	0.334533	0.107397	0.0321036	32.1036					neg cont	2373.87	0.788918	0.4	0.332561	0.0498725	0.0149965	14.9965	8.80931	1.57865
Insulin6	15024.4	0.856824	0.4	0.34273	0.123573	0.0360555	36.0555	28.6196	3.86271			insulin5	6063.67	0.831403	0.4	0.362674	0.0471776	0.0130083	13.0083	6.82112	2.13842	1.72621	Mean
								32.5715	3.49799	4.14499	Mean	Insulin6	5736.02	0.906685								0.226259	SE
										0.293505	SE											8e-05	ANOVA Tukey of 3T3L1 Exposed to VD- vs VD + Media
2DG uptake with insulin stimulation in 3T3-L1 adipocytes transfected with miR-106b antagomir and exposed to cord blood monocyte media with 25(OH)D >20 ng/mL												2DG uptake with insulin stimulation in 3T3-L1 adipocytes transfected with miR-106b antagomir and exposed to cord blood monocyte media with 25(OH)D <20 ng/mL										<0.00001	ANOVA Tukey of 3T3L1 Exposed to VD- vs Antagomir VD + Media
neg cont	568	0.368941	0.4	0.147577	0.00467168	0.0031656	3.1656								0.4	0.300606	0.00453851	0.00150979	1.50979			0.003	ANOVA Tukey of 3T3L1 Exposed to VD- vs Antagomir VD - Media
Basal1	1292.5	0.369348	0.4	0.147739	0.0106305	0.00719548	7.19548					neg cont	551.808	0.751514	0.4	0.304942	0.0103342	0.00338891	3.38891	1.87912
Basal2	1681.3	0.366638	0.4	0.146655	0.0138283	0.00942917	9.42917	4.02988				Basal1	1256.47	0.762356	0.4	0.309821	0.00995689	0.00321375	3.21375	1.70396
neg cont	1250	0.817919	0.4	0.327168	0.010281	0.00314242	3.14242	6.26357				Basal2	1210.59	0.774553	0.4	0.300606	0.00453851	0.00150979	1.50979
Insulin1	8727.36	0.73593	0.4	0.294372	0.0717807	0.0243844	24.3844					neg cont	551.808	0.751514	0.4	0.310092	0.035904	0.0115785	11.5785	10.0687	5.35821
Insulin2	9125	0.661394	0.4	0.264557	0.0750512	0.0283686	28.3686	21.242	4.02745			Insulin1	4365.34	0.77523	0.4	0.31741	0.0279146	0.0087945	8.7945	7.28471	4.27515
neg cont	965	0.787156	0.4	0.314862	0.00793693	0.00252076	2.52076	25.2262	5.27111			Insulin2	3393.96	0.793526	0.4	0.298479	0.00538403	0.00180382	1.80382
Basal3	1567.39	0.882766	0.4	0.353106	0.0128915	0.00365088	3.65088					neg cont	654.61	0.746198	0.4	0.327972	0.030258	0.00922578	9.22578	7.42196
Basal4	1355.18	0.813718	0.4	0.325487	0.0111461	0.00342444	3.42444	1.13012				Basal3	3678.88	0.819931	0.4	0.306675	0.03099	0.0101052	10.1052	8.30135
neg cont	1512.7	0.813718	0.4	0.325487	0.0124416	0.00382246	3.82246	0.903676				Basal4	3767.88	0.766688	0.4	0.306675	0.00707678	0.00230758	2.30758
insulin3	3713	0.904042	0.4	0.361617	0.0305386	0.00844502	8.44502					neg cont	860.42	0.766688	0.4	0.334533	0.0778431	0.0232691	23.2691	20.9616	2.53128
Insulin4	3201.07	0.930604	0.4	0.372242	0.0263281	0.00707286	7.07286	4.62256	4.09033			insulin3	9464.44	0.836334	0.4	0.34273	0.0799267	0.0233206	23.3206	21.0131	2.82426
neg cont	812.338	0.806603	0.4	0.322641	0.00668132	0.00207082	2.07082	3.2504	3.59686			Insulin4	9717.78	0.856824	0.4	0.353188	0.00848149	0.00240141	2.40141
Basal5	2206.7	0.861557	0.4	0.344623	0.0181497	0.00526654	5.26654					neg cont	1031.21	0.882969	0.4	0.364029	0.0201043	0.00552271	5.52271	3.1213
Basal6	2136.25	0.834046	0.4	0.333618	0.0175702	0.00526655	5.26655	3.19572				Basal5	2444.35	0.910073	0.4	0.397367	0.0220332	0.00554481	5.54481	3.14339
neg cont	965.05	0.835876	0.4	0.33435	0.00793734	0.00237396	2.37396	3.19573				Basal6	2678.88	0.993418	0.4	0.353188	0.0118209	0.00334692	3.34692
insulin5	9406.66	0.834995	0.4	0.333998	0.0773679	0.0231642	23.1642					neg cont	1437.23	0.882969	0.4	0.386525	0.0551986	0.0142807	14.2807	10.9338	3.50297
Insulin6	9248.24	0.962451	0.4	0.384981	0.0760649	0.0197581	19.7581	20.7902	6.50564			insulin5	6711.25	0.966314	0.4	0.361704	0.0639275	0.017674	17.674	14.3271	4.55783	3.84162	Mean
								17.3842	5.43981	4.82187	Mean	Insulin6	7772.53	0.904259								0.442254	SE
										0.450394	SE

## Sheet: Supp Fig1
Supplementary Figure 1
Figure 1A			Figure 1B			Figure 1C
13 day Pregnat Weight (g)			Dams serum calcium			Fetal Weight
VD Suff	VD Def		VD Suff	VD Def		VD Suff	VD Def
28.2	27.7		9.02	8.78		0.324	0.335
28.3	28.3		9.18	9.85		0.337	0.351
29.9	28.4		9.5	9.76		0.39	0.31
28.7	27.8		9.1	8.96		0.34	0.395
30.5	27.7					0.29	0.28
30.3	29.4					0.31	0.3
28	28.8					0.408	0.312
28.7	30.5					0.395	0.341
31.1	29.7					0.362	0.328
	29.3
29.3	28.76		9.2	9.3375		0.350833	0.326	Mean
0.38478	0.316696		0.105198	0.273019		0.013578	0.0111206	SEM
	0.279089			0.654987			0.214879	T test
Figure 1D
Dams Metabolic Panel
Glucose			Triglycerides			Cholesterol			FFA
VD Suff	VD Def		VD Suff	VD Def		VD Suff	VD Def		VD Suff	VD Def
79.53	84.41		161.21	210.81		103.52	85.2		0.9056	1.307
81.84	74.64		202.01	218.01		112	98.33		1.3752	1.966
85.21	76.18		206.01	194.01		85.52	106.96		1.6053	2.0598
92.21	75.41		214.01	212.4		79.94	77.31		1.0854	2.0087
65.21	95.72		171.61	234.8		74.69	68.78		1.1535	1.29
76.18	146.12		192.4	198.41		47.97	77.97		1.2815	1.1621
80.03	92.08		191.208	211.407		83.94	85.7583		1.23442	1.63227	Mean
3.71109	11.2949		8.44807	5.9547		9.25318	5.85424		0.0994091	0.171257	SEM
	0.334695			0.0791927			0.871416			0.0722755	T test
Figure 1E
Dams Food Intake (g/day)
VD Suff	VD Def
5.9	6.9
6.8	6.6
6.7	6.7
6.2	5.9
6.4	6.525	Mean
0.212132	0.217466	SEM
	0.695028	T test

## Sheet: Supp Fig 2a
Supplemental Figure 2
Hematopoietic Linage from BM of VD+ vs VD- HSC Recipients
		D- FL	D- FL2	D- FL3	D- FL4	avg	D+ Fl1	D+ FL2	D+ FL3	D+ FL4	avg	Ttest
Long Term Hematopoietic Stem Cell (LT-HSC): Lin- Sca1+ cKit+ CD150+		4.08	5.39	5.48	6.09	5.26	2.22	3.73	2.99	3.56	3.125	0.00770075
Short Term Hematopoietic Stem Cell (ST-HSC): Lin- Sca1+ Kit+ CD34+ Flt3-		5.95	4.03	3.23	3.58	4.1975	1.45	2.28	1.32	2.43	1.87	0.0131914
Common Myeloid Progenitor (CMP): Lin- Sca1- cKit+ CD16/32+ CD34+		6.24	8.52	6.27	6.97	7	2.49	4.22	2.63	5.36	3.675	0.00868089
Pro B cells B220+ CD43+		7.67	5.33	7.38	7.93	7.0775	4.21	7.38	4.71	7.53	5.9575	0.328814
Pro T cell CD25+CD44+		9.44	4.98	9.35	6.92	7.6725	3.45	6.04	3.74	5.92	4.7875	0.0642225
Granulocyte-Macrophage Progenitor (GMP): Lin- Sca1- cKit+ CD16/32++ CD34+		9.07	8.94	8.93	9.93	9.2175	3.39	5.86	3.72	5.89	4.715	0.00074463
Macrophage Dendritic Cell Progenitor (MDP): Lin- Sca1- cKit+ Flt3+ CD115+		5.52	8.55	5.6	6.22	6.4725	2.26	3.8	2.35	3.64	3.0125	0.00556193
Conventional Dendritic Cell Progenitor (CDP): Lin- Sca1- cKit+ Flt3+ CD115		10.35	9.13	10.14	7.08	9.175	3.79	6.61	4.21	6.7	5.3275	0.0116139

## Sheet: Supp Fig 3a
Supplementary Figure 3
Figure 3A				Figure 3B
Weight C57BL6 recipient mice 8 -weeks post transplant				CD45.1 percentage of circulating cells in blood of 8 weeks recipients post FL-HSC tranplant
Recipients of VD+ FL-HSCs	Recipients of VD- FL-HSCs			Recipients of VD+ FL-HSCs	Recipients of VD- FL-HSCs
27.6	27.9			91.8	90.9
24	26.5			92.14	90.79
23	27.8			90.45	97.46
25.6	23.1			86.49	94.4
24.5	25.5			89.68	90.79
23.1	23.6			89.57	97.8
21.2	23.5			96.24	90.11
27.2	19.6			93.19	91.8
18.8	20.6			90.59	94.52
21.4	20.9
18.7	18.8
20	19.2
18.8	19.1
17.1	16.5
17.2	25.8
22.9	21.7
21.7	23.8
20	20.1
25.3	21.3
22.5	18.2
22.03	22.175			91.1278	93.1744	Mean
0.694455	0.740444			0.902499	0.992321	SEM
	0.887174				0.146575	T test
Figure 3C				Figure 3D
Weight of LDLR-/- recipient mice 8 -weeks post transplant				GFP+ percentage of circulating cells in blood of 8 weeks recipients post FL-HSC tranplant
Recipients of VD+ FL-HSCs	Recipients of VD- FL-HSCs			Recipients of VD+ FL-HSCs	Recipients of VD- FL-HSCs
22.3	19.7			87.9	90.4
21.4	20.1			90.4	89
20.9	23.4			89.7	93.4
24.3	24.2			93.7	94.2
24.1	23.8			92.4	95.3
19.48	21.7			91	96.2
18.57	16.84			93.4	91.2
18.06	17.25
19.48	20.61
24.3	21.42
24.5	24
25.1	26.1
20.7	24.1
19	20.8
20.2	19.2
19.6	27.5
21.4	24.8
23	22.6
24.3	21.3
15.8	18.2
21.1	18
17.4	22.1
16.9	21.7
21.8	17.9
20.7	16.4
18.9	19.1
19.5	21
23.9	17.9
22.8	17.2
21	15.8
16.7	18.3
16.2	20.1
20.9	17.2
19.8	20
18.1	18.5
	21.2
	23.1
	20
20.634	20.6084			91.2143	92.8143	Mean
0.435582	0.461297			0.792052	1.01052	SEM
	0.968085				0.236484	T test
Figure 3E
eWAT Percentage of Engraftment
	VD+ HSCs Recipients			mean	SE	VD- HSCs Recipients
CD45.1	2.73275	1.9028	2.18667	2.27407	0.243537	0.227974	1.20449	2.93454	1.45567	0.791346
CD45.2	97.2673	98.0972	97.8133	97.7259	0.243537	99.772	98.7955	97.0655	98.5443	0.791347
			T-test	1.01695e-09					1.05833e-07
Figure 3F
Hematopoietic Linage from BM of VD+ vs VD- HSC Recipients
		D- BM 1	D- BM 2	D- BM 3	D- BM 4	avg	D+ BM1	D+ BM2	D+ BM3	D+ BM4	avg	Ttest
Long Term Hematopoietic Stem Cell (LT-HSC): Lin- Sca1+ cKit+ CD150+		8.64	4.09	7.29	10.81	7.7075	2.83	3.35	2.86	4.57	3.4025	0.0259745
Short Term Hematopoietic Stem Cell (ST-HSC): Lin- Sca1+ Kit+ CD34+ Flt3-		5.79	3.35	4.06	9.43	5.6575	1.58	2.06	1.64	2.59	1.9675	0.0366229
Multipotent Progenitors (MPP): Lin- Sca1+ Kit+ CD34+ Flt3+		4.08	3.57	6.3	10.38	6.0825	2.48	2.97	2.94	3.99	3.095	0.108002
Common Myeloid Progenitor (CMP): Lin- Sca1- cKit+ CD16/32+ CD34+		5.29	4.71	8.45	11.31	7.44	3.27	3.82	3.3	4.17	3.64	0.0491322
Pro B cells B220+ CD43+		6.05	7.94	11.05	7.28	8.08	4.38	5.08	4.58	9.18	5.805	0.194004
Pro T cell CD25+CD44+		4.82	6.44	9.07	6.35	6.67	3.53	4.11	3.63	7.49	4.69	0.175844
Granulocyte-Macrophage Progenitor (GMP): Lin- Sca1- cKit+ CD16/32++ CD34+		7.43	6.74	12.29	12.94	9.85	4.68	4.27	4.72	7.53	5.3	0.0426696
Megakaryocyte Erythroid Progenitor (MEP): Lin- Sca1- cKit+ CD16/32- CD34-		9.71	8.89	16.35	12.9	11.9625	6.16	6.92	6.22	9.94	7.31	0.0516122
Macrophage Dendritic Cell Progenitor (MDP): Lin- Sca1- cKit+ Flt3+ CD115+		5.74	5.19	7.47	10.89	7.3225	2.9	3.43	4.75	4.69	3.9425	0.0480609
Conventional Dendritic Cell Progenitor (CDP): Lin- Sca1- cKit+ Flt3+ CD115		8.41	7.66	14.02	11.36	10.3625	5.3	6.01	5.36	8.56	6.3075	0.0490127

## Sheet: Supp Fig 4a.
Supplementary Figure #4
Figure 4A											Figure 4B
Glucose tolerance tests from C57Bl6 vitamin D deficient primary recipients of VD- or VD+ FL-HSC donors											Insulin tolerance test from C57Bl6 vitamin D deficient primary recipients of VD- or VD+ FL-HSC donors
		toe#	M/F	weight	glu 0	glu30	glu 60	glu 120	AUC		weight	Ins0	Ins30	%	Ins60	%	Ins120	%
d+	d-	0	m	26.2	122	212	149	109	18165		24.5	112	54	48.2143	61	54.4643	84	75
		1	m	25.8	108	208	153	134	18765		23.8	109	55	50.4587	53	48.6239	86	78.8991
		2	m	21.8	114	186	142	129	17550		23.5	100	76	76	56	56	91	91
		3	m	21.3	120	181	133	120	16815		24.2	113	66	58.4071	67	59.292	84	74.3363
		4	m	26.6	124	198	170	122	19110		28	122	78	63.9344	65	53.2787	70	57.377
		6	f	27	81	231	136	73	16455		24.1	75	54	72	46	61.3333	59	78.6667
		7	f	26.7	83	229	145	87	17250		24.3	73	33	45.2055	42	57.5342	60	82.1918
		8	f	24.5	96	216	163	85	17805		22.1	68	35	51.4706	44	64.7059	63	92.6471
		9	f	24.2	80	214	151	80	16815		23.4	76	30	39.4737	40	52.6316	59	77.6316
		0	f	27.2	83	193	141	81	15810		25.5	81	36	44.4444	49	60.4938	52	64.1975
				25.13	101.1	206.8	148.3	102	17454		24.34	92.9	51.7	54.9609	52.3	56.8358	70.8	77.1947
				7.57698	5.53435	5.10842	3.4729	6.93253	310.773		0.466305	6.07363	5.34238	3.67282	2.90534	1.43581	4.23981	3.21597
		toe#	M/F	weight	glu 0	glu30	glu 60	glu 120	AUC		weight	Ins0	Ins30	%	Ins60	%	Ins120	%
d-	d-	1	m	25.2362	119.66	284.232	194.946	135.003	23144.5		23.1	96	34	35.4167	62	64.5833	81	84.375
		2	m	25.3138	121.862	297.784	207.869	168.544	25171.9		23.7	93	48	51.6129	65	69.8925	81	87.0968
		3	m	26.3138	107.548	255.773	180.946	144.586	21766.6		24.3	89	42	47.191	58	65.1685	97	108.989
		4	m	27.0484	110.851	253.062	179.869	172.138	22512.9		19.1	100	42	42	69	69	95	95
		8	f	26.3587	96.5368	269.325	172.331	130.211	21189		26.9	107	54	50.4673	67	62.6168	84	78.5047
		9	f	26.3742	126.567	262.975	181.725	127.176	21780.6		25.9	86	31	36.0465	47	54.6512	58	67.4419
		10	f	28.3333	128.747	275.307	193.484	157.699	23628.2		24.2	94	39	41.4894	59	62.766	58	61.7021
		11	f	27.3333	114.576	237.077	168.985	135.897	20512.2		25.4	82	36	43.9024	45	54.878	67	81.7073
		12	m	26.3171	117.846	234.61	168.005	160.969	21195.3		25.9	88	36	40.9091	51	57.9545	66	75
		13	m	27.4832	103.675	249.409	161.145	122.816	19973.4		24.8	72	43	59.7222	50	69.4444	59	81.9444
				26.6112	114.787	261.955	180.931	145.504	22087.5		24.33	90.7	40.5	44.8757	57.3	63.0955	74.6	82.1761	Mean
				0.288223	3.06805	6.04563	4.30889	5.40002	468.368		0.649469	2.9225	2.06034	2.25007	2.58089	1.71313	4.48821	4.0174	SE
				0.0556454	0.197684	2.21167e-05	0.000149035	0.00110382	3.27032e-06					0.0393995		0.016058		0.569943	Ttest
Figure 4C											Figure 4D
Glucose tolerance tests from primary recipients of VD- or VD+ FL-HSC donors LDLR-/- background											Insulin tolerance tests from primary recipients of VD- or VD+ FL-HSC donors LDLR-/- background
Recipients of VD+ FL-HSCs					Recipients of VD- FL-HSCs						Recipients of VD+ FL-HSCs									Recipients of VD- FL-HSCs
Gluc 0	Gluc 30	Gluc 60	Gluc 120	AUC	Gluc 0	Gluc 30	Gluc 60	Gluc 120	AUC		Gluc 0		Gluc 30	% decrease	Gluc 60	% decrease	Gluc 120	% decrease		Gluc 0		Gluc 30	% decrease	Gluc 60	% decrease	Gluc 120	% decrease
137	257	213	149	23820	97	194	169	98	17820		93	100	58	62.3656	32	34.4086	48	51.6129		134	100	39	29.1045	28	20.8955	40	29.8507
160	218	189	134	21465	140	203	182	112	19740		117	100	62	52.9915	36	30.7692	40	34.188		105	100	45	42.8571	32	30.4762	33	31.4286
174	277	286	204	29910	112	142	168	124	17220		137	100	61	44.5255	40	29.1971	44	32.1168		118	100	42	35.5932	37	31.3559	39	33.0508
193	243	203	169	24390	109	207	154	98	17715		134	100	69	51.4925	46	34.3284	52	38.806		108	100	52	48.1481	36	33.3333	40	37.037
175	198	220	174	23685	124	212	183	117	19965		116	100	54	46.5517	43	37.069	56	48.2759		102	100	42	41.1765	24	23.5294	29	28.4314
139	263	205	168	24240	86	164	122	115	15150		128	100	57	44.5312	49	38.2812	53	41.4062		82	100	44	53.6585	31	37.8049	32	39.0244
119	176	161	120	17910	79	154	126	110	14775		70	100	57	81.4286	51	72.8571	57	81.4286		95	100	41	43.1579	36	37.8947	38	40
89	181	143	128	17040	74	150	114	108	13980		94	100	61	64.8936	35	37.234	39	41.4894		85	100	51	60	35	41.1765	39	45.8824
98	146	125	135	15525	119	164	139	125	16710		113	100	60	53.0973	39	34.5133	43	38.0531		79	100	41	51.8987	23	29.1139	28	35.443
126	184	153	120	17895	104	289	179	114	21705		110	100	68	61.8182	55	50	58	52.7273		137	100	79	57.6642	70	51.0949	108	78.8321
106	244	179	92	19725	120	184	182	127	19320		109	100	73	66.9725	83	76.1468	96	88.0734		104	100	49	47.1154	82	78.8462	80	76.9231
92	214	173	109	18855	111	181	165	144	18840		147	100	91	61.9048	123	83.6735	111	75.5102		138	100	61	44.2029	50.6667	36.715	51.5	37.3188
118	235	197	125	21435	66	175	104	178	16260		129	100	79	61.2403	90	69.7674	134	103.876		99	100	33	33.3333	38.3333	38.7205	59	59.596
84	218	121	123	16935	60	145	90	74	11520		98	100	44	44.898	25.5	26.0204	34	34.6939		132	100	40	30.303	45	34.0909	60	45.4545
111	165	98	112	14385	68	173	133	94	15015		116	100	62	53.4483	66	56.8966	72	62.069		124	100	38	30.6452	47	37.9032	61	49.1935
124	263	185	101	21105	103	157	158	84	15885		110	100	46	41.8182	71	64.5455	87	79.0909		90	100	47	52.2222	72	80	70	77.7778
94	141	103	93	13065	104	161	113	82	13935		126	100	121	96.0317	125	99.2063	109	86.5079		92	100	52	56.5217	66	71.7391	71	77.1739
107	166	123	110	15420	137	201	133	98	17010		111	100	38	34.2342	77	69.3694	71	63.964		92	100	39.5	42.9348	32	34.7826	44	47.8261
172	206	151	100	18555	137	168	139	105	16500		100	100	45	45	58	58	72	72		102	100	62	60.7843	50	49.0196	78	76.4706
151	181	152	122	18195	129	180	139	126	17370		109	100	41	37.6147	35	32.1101	31	28.4404		168	100	116	58.5859	62	31.3131	75	37.8788
136	249	165	137	21045	87	116	87	71	10830		104	100	64.5	62.0192	47	45.1923	87.5	84.1346		167	100	62	37.1257	74	44.3114	70	41.9162
96	128	96	78	11940	117	160	131	106	15630		117.333	100	68	57.9545	68	57.9545	60	51.1364		153	100	40	26.1438	65	42.4837	69	45.098
126	278	176	124	21870	109	173	116	118	15585		104	100	51	49.0385	57	54.8077	36	34.6154		170	100	56	32.9412	58	34.1176	67	39.4118
141	184	117	99	15870	103	180	141	118	16830		198	100	128	64.6465	65	32.8283	68	34.3434		87	100	48	55.1724	32	36.7816	45	51.7241
110	165	129	122	16065	87	168	151	97	16050		194	100	278	143.299	72	37.1134	86	44.3299		97	100	70	72.1649	48	49.4845	69	71.134
131	226	146	145	19665	60	132	114	87	12600		178	100	184	103.371	74	41.573	75	42.1348		122	100	54	44.2623	63	51.6393	67	54.918
107	168	151	131	17370	89	154	107	94	13590		137	100	36	26.2774	58	42.3358	68	49.635		101	100	65	64.3564	31	30.6931	58	57.4257
110	178	137	107	16365	106	163	111	95	14325		151	100	50	33.1126	52	34.4371	70	46.3576		90	100	61	67.7778	40	44.4444	51	56.6667
131	197	115	89	15720	97	183	128	106	15885		148	100	55	37.1622	65	43.9189	71	47.973		98	100	70	71.0963	44	45.1827	34	34.5515
106	165	133	119	16095	70	175	153	83	15675		112	100	97	86.6071	84	75	116	103.571		119	100	92	77.3842	48	40.327	54	45.2316
138	207	159	131	19365	35	129	105	70	11220		107	100	70	65.4206	85	79.4393	113	105.607		114	100	79	69.0442	55	48.5021	33	29.1013
129	186	155	131	18420	73	157	96	79	12495		115	100	76	66.087	80	69.5652	96	83.4783		105	100	72	68.0062	53	50.0773	39	37.0943
100	188	135	96	16095	95	169	101	81	13470		125	100	84	67.2	87	69.6	106	84.8		127	100	70	55.3494	19	15.3178	38	30.3198
127	213	107	73	15300	83	195	123	95	15480		128	100	77	60.1562	48	37.5	92	71.875		122	100	83	68.2406	48	39.417	19	15.931
95	172	130	112	15795	52	99	87	70	9765		132	100	103	78.008	83	63.1819	66	50.3326		121	100	116	95.5372	27	22.4793	39	32.1488
136	226	164	127	20010	71	113	83	74	10410		117	100	96	82.207	48	41.0607	68	57.7417		106	100	88	83.3019	42	39.1509	37	35.0943
125	199	159	127	18810	82	119	85	75	10875		143	100	107	74.3585	56	38.9597	61	42.5903		111	100	74	66.6667	36	32.7027	48	43.2432
85	129	102	83	12225	76	132	96	82	11880		162	100	120	73.8794	66	40.9274	70	43.3385
98	141	88	71	11790							132	100	84	64.1703	57	43.4138	19	14.75
82	120	99	90	11985							100	100	86	85.5754	76	75.8509	68	67.423
103	148	116	98	14145							93	100	83	88.8112	59	62.9371	68	73.4266
97	134	114	98	13545							106	100	88	82.6953	62	58.8055	65	61.2557
											115	100	94	81.6901	68	58.5915	70	60.2817
											100	100	77	76.4992	63	62.8849	44	44.0843
120.905	194.69	149.357	118.476	17929.6	93.9737	166.342	129.132	100.895	15237.6	Mean	122.394	100	79.625	64.0251	62.7159	52.3244	69.3295	58.0351		113.405	100	59.8243	53.3643	45.4054	40.4572	51.6892	46.0974	Mean
4.15311	6.58752	6.27957	4.29194	603.235	4.07268	5.4744	4.88111	3.7034	443.406	SE	4.04186	0	6.54335	3.37508	3.34912	2.78928	3.95745	3.46719		3.87892	0	3.35793	2.67003	2.56957	2.26459	3.05214	2.63856	SE
					1.52754e-05	0.00159608	0.0143106	0.00293673	0.000828837	Ttest													0.016141		0.00146577		0.00787129	Ttest
Figure 4E											Figure 4F
Glucose tolerance tests from primary recipients of VD- or VD+ FL-HSC donors LDLR-/- background											Insulin tolerance tests from primary recipients of VD- or VD+ FL-HSC donors LDLR-/- background
Recipients of VD+ FL-HSCs					Recipients of VD- FL-HSCs						Recipients of VD+ FL-HSCs									Recipients of VD- FL-HSCs
Gluc 0	Gluc 30	Gluc 60	Gluc 120	AUC	Gluc 0	Gluc 30	Gluc 60	Gluc 120	AUC		Gluc 0		Gluc 30	Percentage	Gluc 60	Percentage	Gluc 120	Percentage		Gluc 0		Gluc 30	Percentage	Gluc 60	Percentage	Gluc 120	Percentage
98	194	157	116	17835	95	159	121	112	15000		98	100	45	45.9184	69	70.4082	79	80.6122		89	100	35	39.3258	49	55.0562	58	65.1685
91	175	139	141	17100	77	150	139	107	15120		97	100	57	58.7629	70	72.1649	89	91.7526		99	100	34	34.3434	59	59.596	89	89.899
87	142	124	131	15075	77	165	111	119	14670		90	100	51	56.6667	56	62.2222	81	90		118	100	34	28.8136	58	49.1525	95	80.5085
118	202	136	133	17940	106	159	136	121	16110		118	100	62	52.5424	82	69.4915	96	81.3559		104	100	31	29.8077	58	55.7692	72	69.2308
106	156	121	112	15075	98	136	124	111	14460		106	100	82	77.3585	78	73.5849	89	83.9623		95	100	62	65.2632	52	54.7368	66	69.4737
94	147	102	92	13170	93	147	93	96	12870		89	100	70	78.6517	79	88.764	83	93.2584		141	100	50	35.461	62	43.9716	83	58.8652
98	139	90	91	12420	98	170	103	96	14085		122	100	74	60.6557	74	60.6557	94	77.0492		130	100	38	29.2308	46	35.3846	74	56.9231
84	135	89	92	12075	108	171	111	102	14805		100	100	64	64	61	61	99	99		134	100	73	54.4776	93	69.403	100	74.6269
85	124	108	94	12675	97	164	108	100	14235		102	100	83	81.3725	79	77.451	76	74.5098		94	100	38	40.4255	40	42.5532	63	67.0213
109.5	146	108	100.5	13897.5	92	143	98	98	13020		115	100	64	55.6522	75.5	65.6522	82	71.3043		112	100	56	50	71	63.3929	83	74.1071
98	166	101	88	13635	91.5	134.5	108.5	95.5	13155		107.5	100	56	52.093	57.5	53.4884	88	81.8605		110	100	55	50	73	66.3636	46	41.8182
137	212	142	134	18825	77	142	113	87	13110		95.5	100	48	50.2618	48.5	50.7853	51.5	53.9267		92	100	42	45.6522	37	40.2174	24	26.087
151	237	161	106	19800	80	134	113	77	12615		110	100	50	45.4545	62	56.3636	74	67.2727		93.6667	100	44.75	47.7758	33	35.2313	36	38.4342
123	196	166	144	19515	129	173	144	129	17475		171.925	100	169.785	98.7553	157.3	91.4934	124.63	72.4909		133.572	100	79.38	59.4284	72.6	54.3525	62.92	47.1055
145	182	156	148	19095	109	188	152	105	17265		193.085	100	137.812	71.374	147.62	76.4534	113.74	58.9067		128.282	100	74.97	58.4413	78.65	61.31	58.08	45.2751
173	249	177	115	21480	114	163	153	130	17385		150.765	100	135.608	89.9463	102.85	68.2188	83.49	55.3776		127	100	62	48.8189	47	37.0079	75	59.0551
142	195	183	159	20985	126	137	121	115	14895		118	100	74	62.7119	58	49.1525	78	66.1017		146	100	40	27.3973	65	44.5205	68	46.5753
149	231	159	127	20130	125	181	149	107	17220		115	100	52	45.2174	73	63.4783	80	69.5652		142	100	63	44.3662	72	50.7042	85	59.8592
122	173	163	142	18615	107	170	142	118	16635		98	100	73	74.4898	63	64.2857	72	73.4694		136	100	58	42.6471	83	61.0294	78	57.3529
143	179	154	146	18825	121	160	122	109	15375		93	100	44	47.3118	64	68.8172	78	83.871		120	100	58	48.3333	73	60.8333	77	64.1667
170	242	174	121	21270	108	175	135	127	16755		82	100	60	73.1707	56	68.2927	76	92.6829		102	100	64	62.7451	65	63.7255	76	74.5098
123	185	144	137	17985	132	203	129	128	17715
120	188	169	147	19455	106	152	133	81	14565
114	240	136	129	18900	122	180	138	119	17010
125	226	147	141	19500	131	179	147	119	17520
106	200	155	106	17745	122	194	130	132	17460
					115	202	158	132	18855
119.673	186.962	140.808	122.788	17423.9	105.442	162.673	125.904	109.25	15405	Mean	116.693	100	73.9145	63.9223	79.8394	67.139	87.1388	77.04		114.501	100	49.9471	44.8931	61.2976	51.06	67.8235	59.422	Mean
4.99284	7.12169	5.40712	4.17724	572.58	3.39823	3.71058	3.37707	2.96509	332.229	SE	6.33529	0	7.81714	3.41348	6.59188	2.63644	3.53481	2.90348		4.15662	0	3.42531	2.58583	3.49003	2.40504	4.37855	3.65699	SE
					0.0233495	0.00632204	0.0360615	0.0160568	0.00620077	Ttest													0.00189234		0.00114214		0.00457545	Ttest

[truncated: 6 more sheets: Supp Fig 5a, Supp Fig 6a, Supp Fig 7, Supp Fig 8, Supp Fig 9, Supp fig 10]
